# Supplementary material for: The safe development paradox of the United States regulatory floodplain
Source: PLoS One. 2024 Dec 31;19(12):e0311718. doi: 10.1371/journal.pone.0311718 (PMC11687735; doi:10.1371/journal.pone.0311718)
Supplement: S1 Table — Values from the 2,330 U.S. counties included in this study with available FEMA floodplain maps. Table attached to manuscript. (XLSX) [file pone.0311718.s007.xlsx]

## Sheet: Sheet1
GEOID	STUSPS	NAME	TotalLandArea_Inside	TotalLandArea_0-250m	TotalLandArea_250-500m	TotalLandArea_500-750m	TotalLandArea_750-1000m	TotalLandArea_1000-1250m	TotalLandArea_1250-1500m	TotalLandArea_1500-1750m	TotalLandArea_1750-2000m	TotalLandArea_<2000m	DevelopedLandArea_2001_Inside	DevelopedLandArea_2001_0-250m	DevelopedLandArea_2001_250-500m	DevelopedLandArea_2001_500-750m	DevelopedLandArea_2001_750-1000m	DevelopedLandArea_2001_1000-1250m	DevelopedLandArea_2001_1250-1500m	DevelopedLandArea_2001_1500-1750m	DevelopedLandArea_2001_1750-2000m	DevelopedLandArea_2001_>2000m	DevelopedLandArea_2019_Inside	DevelopedLandArea_2019_0-250m	DevelopedLandArea_2019_250-500m	DevelopedLandArea_2019_500-750m	DevelopedLandArea_2019_750-1000m	DevelopedLandArea_2019_1000-1250m	DevelopedLandArea_2019_1250-1500m	DevelopedLandArea_2019_1500-1750m	DevelopedLandArea_2019_1750-2000m	DevelopedLandArea_2019_>2000m	DevelopedLandArea_2060_inside	DevelopedLandArea_2060_0-250m	DevelopedLandArea_2060_250-500m	DevelopedLandArea_2060_500-750m	DevelopedLandArea_2060_750-1000m	DevelopedLandArea_2060_1000-1250m	DevelopedLandArea_2060_1250-1500m	DevelopedLandArea_2060_1500-1750m	DevelopedLandArea_2060_1750-2000m	DevelopedLandArea_2060_>2000m
1	AL	Alabama	17197	25940.7	20936.3	16872.6	13417.7	9902.28	7020.47	4677.91	3066.49	7251.11	559.88	1947.1	1701.18	1365.48	1061.21	759.3	513.27	319.51	194.74	396.85	640.82	2332.51	2029.7	1632.53	1275	919.06	627.02	393.22	239.67	491.61	717.59	2435.96	2115.28	1700.61	1327.54	957.21	653.66	411.02	250.83	516.43
4	AZ	Arizona	5101.59	6977.92	5611.04	4596.2	3896.77	3310	2928.5	2578.91	2271.43	112752	288.17	816.28	643.96	498.47	405.89	326.37	271.22	227.34	179.67	1195.61	347.54	1061.4	845.88	655.75	530.73	431	361.19	295.73	230.15	1487.86	489.47	1252.13	956.89	730.66	586.54	473	394.34	321.94	251.4	1660.7
5	AR	Arkansas	19528.6	16337.5	12284.6	9196.59	6894.58	4922.26	3605.38	2613.09	1876.2	6869.36	603.63	1324.07	1029.72	729.28	512.11	339.77	226.66	152.74	105.08	317.78	668.1	1557.81	1212.8	862.96	614.53	411.19	279.8	189.27	128.32	372.98	724.92	1635.94	1271	904.44	646.82	435.7	298.19	202.63	137.31	388.06
6	CA	California	19798.2	17266.3	15250	13381.3	11830.1	10311.7	9315.93	8360.27	7441.51	90872.5	1507.24	3770.18	3005.85	2397.82	1898.53	1463.57	1177.96	949.02	749.16	5278.63	1700.76	4142.77	3322.97	2661.52	2120.5	1645.46	1335.34	1080.25	859.73	6071.14	1908.83	4350.12	3494.73	2803.77	2237.07	1739.66	1413.66	1145.28	913.62	6509.38
8	CO	Colorado	3029.45	6503.65	5868.88	5281.11	4761.21	4207.89	3810.79	3404.91	2995.33	44325.1	181.82	852.65	699.29	537.52	412.15	311.68	242.1	189.21	143.41	811.33	216.73	1034.85	855.8	665.27	516.56	391.65	306.51	239.99	182.07	1028.14	244.63	1115.07	920.97	720.2	561.28	427.14	335.64	263.7	201.63	1184.36
9	CT	Connecticut	586.192	2099.45	1668.85	1182.81	766.233	453.202	266.38	151.355	76.4892	73.3473	166.39	838.87	603.56	376.47	211.71	105.02	54.09	24.43	9.48	6.39	178.37	938.12	686.15	435.2	249.56	125.65	65.16	31.24	12.26	8.7	190.97	968.02	706.21	448.72	257.36	129.72	67.17	32.16	12.62	8.95
10	DE	Delaware	560.408	853.829	639.237	516.938	418.383	327.183	241.044	170.664	125.869	460.633	68.28	194.98	153.65	123.82	96.39	70.1	45.16	24.58	13.9	32.1	76.91	244.72	195.09	154.97	119.26	86.93	57.9	31.73	18.05	42.83	89.84	270.32	214.77	170.67	131.66	95.98	63.93	35.56	20.62	50.44
11	DC	District of Columbia	4.3758	21.2526	22.3083	17.163	13.7997	11.4624	9.378	6.6942	4.9374	12.8079	3.8	18.83	20.84	16.47	13.33	11.18	9.25	6.64	4.9	12.59	3.92	19.56	21.56	16.8	13.53	11.29	9.28	6.66	4.93	12.67	3.93	19.58	21.56	16.8	13.53	11.29	9.28	6.66	4.93	12.67
12	FL	Florida	44381.3	39548.4	13874.6	6144.16	3475.01	2264.99	1666.91	1270.6	978.902	8291.57	4015.2	8326.68	3117.88	1452.65	788.76	473.17	330.56	247.99	187.16	853.6	4561.79	9598.57	3575.56	1654.62	896.71	538.73	375.61	282.99	214.69	979.92	5501.23	10245.3	3817.06	1772.78	963.73	580.68	405.67	305.64	230.93	1085.99
13	GA	Georgia	18065.1	29119.9	21309.1	15566.8	11974.3	9119.56	7170.51	5635.07	4425.18	17822.3	604.6	3219.11	2803.29	1965.82	1348.83	889.33	604.41	400.87	278.77	929.73	723.6	4115.74	3499.02	2419.35	1649.3	1089.26	735.73	488.75	336.79	1106.62	984.37	4674.84	3889.59	2661.23	1804.07	1191.89	802.92	531.62	363.04	1171.92
16	ID	Idaho	731.933	1452.41	1282.39	1136.26	1023.47	903.204	823.081	751.532	680.284	7846.78	54.92	200.82	141.14	106.24	84.72	64.54	53.9	48.05	42.91	289.46	68.16	240.67	170.6	132.29	108.19	84.73	70.71	62.83	55.7	367.28	77.3	257.92	184.51	143.9	118.52	93.56	78.45	69.17	60.81	409.42
17	IL	Illinois	11905.2	13697.4	11014.4	9113.25	7781.14	6606.33	5856.73	5185.55	4530.89	33592.5	730.63	2387	1936.2	1449.94	1072	769.18	587.89	469.94	367.92	2187.77	783.41	2679.33	2151.19	1607.3	1188.49	853.1	652.57	521.27	405.93	2383	836.47	2800.45	2238.66	1662.93	1223.67	875.18	666.9	531.85	413.88	2418.02
18	IN	Indiana	8450.54	11939.3	9892.81	8448.06	7273.95	6052.66	5162.5	4333	3602.81	22235	568.87	1730.46	1368.02	1097.27	861.07	644.39	487.21	364.02	274.56	1357.7	626.45	2045.51	1616.67	1302.39	1031.89	775.69	589.29	442.96	336.43	1624.82	699.37	2165.75	1718.28	1384.83	1095.66	821.34	621.55	466.13	353.47	1683.78
19	IA	Iowa	10248.5	24855.2	21429.2	17842.1	14316.1	10324.9	6626.17	3478.19	1470.67	1256.49	402.24	1608.94	1331.76	1095.68	874.06	623.36	402.29	214.22	84.28	63.69	436.6	1834.62	1521.88	1249.27	991.23	706.02	456.32	241.29	94.78	70.23	493.25	1964.64	1639.61	1346.95	1066.66	758.62	489.06	258.85	102.94	76.86
20	KS	Kansas	11942.3	20475.4	15699.7	11578.3	8174.07	5193.71	3025.95	1548.14	744.874	2502.12	504.66	1385.81	1067.73	787.01	559.9	359.12	217.61	121.14	56.54	135.58	546.04	1579.1	1201.21	887.21	629.28	403.72	245.42	134.64	61.97	146.35	570.2	1630.61	1248.1	925.25	657.34	422.29	256.37	139.72	63.76	150.44
21	KY	Kentucky	8905.9	20988.1	17489.5	14495	11888.9	8894.92	5991.4	3327.39	1553.76	4196.53	589.34	1818.42	1171.81	966.39	777.64	578.06	403.65	237.74	120.08	268.69	659.06	2188.43	1437.62	1187.06	961.59	718.82	501.55	294.46	147.12	329.26	692.93	2303.21	1540.31	1269.79	1026.7	764.53	531.19	310.22	153.7	339.39
22	LA	Louisiana	30628.7	14147.5	7902.95	4912.57	3407.53	2376.42	1686.85	1175.45	800.136	5074	1349.97	1897.6	966.97	524.85	313.49	193.34	125.17	83.43	55	417.67	1582.36	2208.31	1123.46	608.99	366.24	228.02	148.22	100.23	66.65	505.8	1839.92	2355.67	1205.61	659.7	401.36	252.82	166.44	113.71	76.88	755.19
23	ME	Maine	1306.58	4324.44	3273.57	2389.7	1699.45	1171.57	851.405	636.884	499.923	6179.14	52.05	460.98	282.24	162.18	96.9	60.3	40.07	27.16	17.36	147.76	57.6	532.39	325.34	189.06	113.08	69.8	45.64	30.65	19.72	158.77	58.53	534.3	326.51	189.74	113.43	69.95	45.71	30.7	19.74	158.81
24	MD	Maryland	2167.7	4479.92	3529.02	2826.62	2238	1682.44	1226.97	862.411	576.272	1506.63	164.74	953.08	835.64	666.32	503.95	349.74	231.51	135.61	76.68	141.49	180.56	1113.36	970.92	775.44	586.33	409.51	272.49	162.18	92.14	177.13	217.5	1222.56	1062.42	849.23	642.89	449.95	299.54	179.35	102.3	198.73
25	MA	Massachusetts	1219.07	3308.3	2310.55	1590.74	1058.91	678.838	434.64	268.539	161.497	1953.19	238.85	1350.95	928.32	579.88	360.07	214.87	128.72	77.59	47.47	297.2	266.22	1546.03	1067.97	672.42	418.82	248.73	147.15	87.94	53.3	345.65	365.11	1691.47	1153.82	725.22	448.72	265.13	155.79	92.56	55.38	353.68
26	MI	Michigan	3154.53	8137	6769.23	5744.53	5009.47	4301.72	3803.92	3339.11	2921.28	41727.7	330.8	1887.11	1481.99	1124.66	881.46	680.13	534.67	419.71	322.41	2966.24	363.32	2107.19	1629.12	1245.4	983.45	763.79	605.56	479.94	371.67	3434.41	378.85	2143.56	1658.36	1270.84	1004.94	781.71	620.36	492.61	382.33	3514.59
27	MN	Minnesota	5439.5	8230.43	6327.64	5292.8	4591.36	3976.5	3563.45	3155.24	2791.03	30118.5	223.49	1073.73	794.22	591.58	449.67	335.3	259.3	217.91	172.5	1413.78	252.87	1277.98	923.1	691.37	530.23	397.26	308.91	255.42	201.72	1618.25	328.71	1405.26	1013.52	757.33	577.74	431.3	333.76	273.66	214.59	1688.21
28	MS	Mississippi	24288.9	20049.7	14316.4	11048.9	8930.17	7068.73	5703.09	4501.99	3467.67	13540.5	846.36	1568.9	1176.09	828.05	577.58	409.51	304.95	224.71	167.58	565.65	935.73	1825.01	1391.73	992.36	699.72	497.64	369.98	273.43	202.7	666.49	1032.66	1914.66	1458.2	1040.98	735.58	522.25	387.36	285.47	210.74	683.12
29	MO	Missouri	14888	27741.1	22692.1	18072.2	13867.4	9463.21	5816.35	2912	1180.04	974.554	628.9	2054.58	1680.85	1391.5	1093.43	765.07	494.88	261.48	117.02	146.1	692.21	2422.19	1977.97	1627.24	1278.39	889.37	573.41	303.51	133.86	160.87	758.85	2522.44	2065.92	1696.64	1328.96	921.86	591.73	311.24	136.27	162.4
30	MT	Montana	2406.72	2968.66	2629.99	2398.99	2224.03	2046.13	1937.12	1817.48	1707.35	64218.8	72.14	272.67	191.91	141.47	106.8	87.08	76.59	62.51	51.22	673.9	85.75	326.1	224.62	167.37	128.48	105.08	93.03	76.44	63.05	795.23	98.6	348.65	240.37	179.61	138.92	113.93	100.75	83.27	68.71	906.28
31	NE	Nebraska	10594.1	20621.5	16854	13677.8	10747.7	7754.76	5290.29	3330.84	2055.78	13671.9	423.46	1007.23	771.72	616.11	483.19	341.51	226.37	142.38	82.8	296.66	475.18	1143.57	861.66	687.65	539.35	383.17	254.46	161.3	95.08	328.85	547.41	1213.91	920.28	734.64	575.2	408.86	272.62	173.98	103.59	348.18
32	NV	Nevada	2324.73	1543.35	1269.8	1100.39	990.267	885.155	829.214	768.592	712.637	21945.1	109.19	249.34	211.19	180.06	146.21	114.13	98.01	85.88	72.43	460.32	126.95	300.11	262.01	222.33	182.51	146.57	127.27	111.31	96.52	599.01	154.38	339.52	292.46	248.32	204.12	164.09	142.55	125.23	108.77	695.11
33	NH	New Hampshire	922.572	3128.05	2741.28	2236.65	1744.38	1297.53	981.029	738.687	564.745	2844.05	85.45	548.9	351.34	231.2	149.33	96.14	60.66	41.44	28.61	94.36	96.72	640.06	418.98	281.39	183.31	117.25	73.68	49.85	34.29	109.72	121.71	688.47	455.13	307.54	200.79	128.03	79.33	53.29	36.21	111.56
34	NJ	New Jersey	2207.36	4140.56	3102.54	2245.17	1560.88	1000.55	653.386	412.736	263.398	692.005	419.81	1462.77	1163.62	800.64	512.32	288	158.49	83.84	42.9	89.72	439.86	1640.1	1312.55	911.39	585.87	334.21	187.48	99.95	50.63	105.55	580.18	1883.36	1481.29	1032.61	668.02	382.68	216.1	115.47	59.1	115.34
35	NM	New Mexico	3151.87	7018.34	6128.27	5347.54	4790.64	4233.15	3848.34	3458.45	3092.31	68727.1	178.98	537.62	393.23	251.16	163	116.78	89.93	69.95	54.05	615.69	217.34	678.69	498	318.96	211.73	150.78	113.42	87.41	67.92	763.86	270.85	762.01	567.54	375.25	256.51	185.9	141.6	109.33	85.29	1051.4
36	NY	New York	2943.63	8967.83	7262.31	5740.36	4620.57	3722.43	3131.41	2606.37	2159.05	13577.4	436.76	1854.38	1278.06	921.5	681.75	504.99	387.31	305.81	247.89	1752.02	478.56	2137.88	1471.87	1060.11	778.08	575.9	441.65	347.31	280.89	1933.83	529.84	2232.39	1539.32	1110.06	813.91	600.66	458.58	358.37	288.01	1966.56
37	NC	North Carolina	15627	20921.9	16526.8	13685	11366.1	9004.7	7116.87	5462.13	4080.25	12241.3	692.63	2875.6	2521.48	2028.02	1524.73	1060.87	740.14	504.49	333.39	782.69	807.85	3580.83	3130.07	2515.74	1905.74	1342.7	939.56	641.87	427.03	979.94	943.16	3849.12	3354.7	2698.78	2049.17	1446.75	1010.06	687.91	455.2	1033.62
38	ND	North Dakota	3470.66	3892.92	2976.59	2553.59	2285.7	2035.71	1888.91	1758.47	1630.32	61430.3	157.85	271.95	172.24	140.59	117.38	97.63	84.8	78.48	64.4	1881.25	186.32	325.73	205.1	165.94	135.45	111.21	94.68	87.02	70.75	2059.8	222.23	372.43	237.42	190.31	153.71	124.76	105.62	95.74	78.31	2300.31
39	OH	Ohio	5396.48	13187.6	11167.5	9636.67	8480.44	7256.27	6321.53	5372.64	4450.27	20183	659.81	2611.62	1953.48	1536.84	1262	1010.24	817.53	640.83	488.8	1727.87	725.39	2979.05	2225.6	1763.69	1458.36	1178.5	959.41	762.6	586.66	2098.13	761.86	3058.34	2292.81	1818.02	1505.02	1217.74	992.89	789.58	607.57	2171.96
40	OK	Oklahoma	14407.9	21360.3	16820.3	13219.9	10409.4	7840.4	5901.04	4324.45	3129.3	14959.7	532.51	1608.88	1295.32	962.39	686.61	471.21	323.47	216.74	141.45	560.65	594.6	1906.78	1532.75	1139.89	817	561.52	383.63	256.42	167.25	617.52	704.63	2140.76	1730.34	1287.01	922.83	634.08	430.74	286.08	184.86	660.81
41	OR	Oregon	2491.49	4506.69	4210.72	3826.88	3399.38	3007.53	2738.42	2478.88	2239.38	32348.7	223.02	799.36	565.99	432.98	327.65	247.87	199.51	158.43	129.55	1225.59	247.27	897.93	633.37	485.15	369.5	280.22	226.12	179.34	146.7	1343.45	270.4	932.1	660.41	506.03	385.45	292.36	235.48	187.17	152.69	1391.24
42	PA	Pennsylvania	4970.13	23360	20902	17392.6	13910.5	10161	6978.18	4259.24	2430.72	5281.54	712.05	3644.52	2554.22	1993.48	1516.84	1049.9	693.18	402.25	211.58	354.3	782.9	4197.18	2989.86	2350.04	1795.88	1245.95	818.74	473.46	248.86	414.03	812	4308.04	3086.71	2423.3	1849.19	1281.16	839.77	485.93	255.33	427.36
44	RI	Rhode Island	236.129	725.999	546.388	375.026	249.54	163.089	109.01	69.2388	44.1828	54.6894	53.8	259.28	184.24	114.38	66.06	35.24	17.58	8.98	4.47	5.3	58.37	285.16	204.29	128.22	75.97	41.82	21.77	11.69	5.96	6.83	59.1	286.37	205.12	128.76	76.28	42.04	21.91	11.78	6.01	6.89
45	SC	South Carolina	7704.89	10480.7	8525.32	7101.66	5937.59	4758.47	3842.06	3043.7	2383.13	9385.35	189.57	1158.27	1154.42	984.42	769.58	551.47	390.86	271.24	190.1	598.12	223.97	1441.17	1400.36	1188.24	929.63	667.09	477.23	336.76	235.08	713.65	307.44	1585.69	1518.73	1285.36	1007.01	722.94	516.91	363.57	252.73	756.37
46	SD	South Dakota	3499.42	8134.54	7086.07	5757.7	4640.14	3663.59	2972.08	2372.11	1889.66	40331.9	121.04	410.78	330.54	264.16	204.07	150.29	115.33	88.7	64.87	719.88	132.36	469.05	369.94	295.84	231.15	170.82	131.79	101.91	76.78	790.26	148.34	511.11	403.54	322.62	252.62	186.98	143.63	110.46	83.23	853.31
47	TN	Tennessee	8599.75	13470	11120.8	9536.59	8379.29	7156.09	6290.1	5443.58	4644.23	25476.5	488.16	1927.61	1454.41	1158.84	929.61	722.4	584.63	458.38	359	1508.47	555.39	2304.19	1750.64	1402.39	1132.49	885.71	721.49	567.71	445.54	1855.38	636.65	2469.72	1879.13	1502.5	1214.07	952.15	777.13	612.17	479.97	1984.95
48	TX	Texas	42005.1	60913.9	49039.5	37327.6	27423.8	19154.8	13559.5	9345.74	6335.44	23410.9	2052.63	5934.21	4974.6	3637.11	2421.49	1484.41	907.26	542.73	319.19	791.23	2428.49	7505.42	6262.39	4579.51	3050.15	1872.1	1145.62	686.75	405.4	957.86	3460.54	8974.84	7441.43	5436.46	3638.2	2236.91	1371.55	828.3	491.85	1204.22
49	UT	Utah	1311.57	2086.46	1818.28	1584.88	1418.66	1249.47	1117.6	990.104	867.481	23072.3	57.75	322.19	271.26	216.19	174.86	140.48	110.83	84.07	63.66	375.52	71.16	395.64	334.2	269.2	219.45	175.91	139.98	106.44	81.72	457.17	106.48	475.79	395.56	318.23	258.94	208.03	165.2	126.44	97.45	536.73
50	VT	Vermont	402.333	1581.77	1438.69	1256.44	1084.62	886.088	738.826	603.638	476.331	2169.97	47.21	240.97	133.76	95.21	69.71	50.96	37.76	29.09	19.81	74.09	51.23	273.52	153.32	108.72	80.33	59.53	44.37	34.23	23.09	86.29	52.32	275.31	154.49	109.57	80.98	60.06	44.75	34.52	23.27	86.94
51	VA	Virginia	6211.01	15661.7	12662.5	10620.6	8987.17	7216.02	5758.73	4448.58	3424.77	13995.4	522.89	2076.32	1571.94	1253.1	969.69	699.63	498.83	343.44	241.24	813.51	576.7	2455.09	1874.57	1507.67	1178.06	858.3	613.94	418.19	291.87	988.24	667.99	2637.16	2017.13	1621.15	1266.96	921.08	655.35	443.95	307.72	1042.46
53	WA	Washington	1986.47	4902.64	4421.68	3916.55	3463.77	2985.96	2646.77	2279.91	1949.39	22411.8	185.38	901.4	681.9	531.4	422.97	330.1	267.66	210.45	164.15	962.34	207.24	1020.45	765.65	598.01	476.75	372.95	301.23	237.14	184.31	1056.9	248.32	1065.93	798	622.95	496.05	387.58	312.51	246.18	191.21	1091.31
54	WV	West Virginia	1884.98	8316.17	7420.15	6475.95	5684.18	4852.45	4168.55	3486.27	2808.25	11449.6	362.53	991.14	416.17	319.9	270.27	219.19	183.6	151.62	120.13	452.93	403.43	1140	493.31	384.15	322.26	262.74	220.16	180.9	142.19	533.77	408.64	1165.72	512.01	398.64	334.48	272.44	227.48	186.11	145.7	544.53
55	WI	Wisconsin	8412.28	15488.1	12652.5	10707.5	9136.7	7596.14	6447.96	5366.87	4371.83	22573.1	317.69	1811.66	1305.9	995.54	776.54	584.68	455.77	355.86	267.59	1125.79	361.23	2205.47	1575.37	1203.55	940.54	709.93	555.32	435.67	327.37	1366.64	416.89	2312.43	1660.26	1271.82	993.81	749.14	584.74	457.74	343.69	1435.57
56	WY	Wyoming	1413.78	3090.41	2670.15	2233.61	1836.38	1496.25	1267.87	1079.33	910.663	23587.2	27.07	153.43	125.95	97.13	71.46	50.39	36.11	25.78	20.44	208.71	34.16	184.36	150.8	116.47	87.02	62.86	44.81	32.24	25.37	262.98	42.25	211.31	171.78	131.75	98.65	71.52	51.55	37.43	29.32	341.64
