# Supplementary material for: The safe development paradox of the United States regulatory floodplain
Source: PLoS One. 2024 Dec 31;19(12):e0311718. doi: 10.1371/journal.pone.0311718 (PMC11687735; doi:10.1371/journal.pone.0311718)
Supplement: S2 Table — Values calculated for 2019. Table attached to manuscript. (XLSX) [file pone.0311718.s008.xlsx]

## Sheet: Sheet1
GEOID	County	Percentage developed land	Developed land area (km2)
29510	St. Louis City	92.8299	15.3225
51683	Manassas City	92.7752	9.0261
12011	Broward	91.6029	594.017
51510	Alexandria City	90.8037	10.8594
51710	Norfolk City	90.1858	67.2381
51610	Falls Church City	89.8029	1.1889
34017	Hudson	89.131	35.271
51650	Hampton City	88.7927	38.034
25025	Suffolk	87.41	35.4042
51840	Winchester City	86.7796	6.5457
51775	Salem city	86.7743	13.7349
51770	Roanoke city	85.6448	27.261
51600	Fairfax city	85.2998	6.7734
51660	Harrisonburg city	83.2971	11.0412
34039	Union County	83.148	81.6984
51678	Lexington city	82.0832	2.4327
34013	Essex County	80.8798	72.4635
22051	Jefferson Parish	80.8284	119.582
34003	Bergen County	77.2763	152.315
17043	DuPage County	77.1346	221.901
51520	Bristol city	76.5289	7.5681
51685	Manassas Park city	76.2278	2.6262
51820	Waynesboro city	75.876	6.9183
18097	Marion County	75.5027	208.717
51540	Charlottesville city	75.374	5.3964
51740	Portsmouth city	74.9532	30.2832
51013	Arlington County	74.887	12.9735
51570	Colonial Heights city	74.6243	5.4072
17031	Cook County	74.1768	404.999
27123	Ramsey County	73.2416	82.7613
48201	Harris County	72.2757	720.788
8031	Denver County	71.7498	43.9425
51760	Richmond city	71.6883	23.9922
44001	Bristol County	71.4483	18.2043
12103	Pinellas County	71.2588	150.26
48113	Dallas County	71.0181	438.501
12099	Palm Beach County	70.952	447.929
6001	Alameda County	70.2339	158.82
6059	Orange County	69.7948	233.976
29189	St. Louis County	68.6746	195.889
13089	DeKalb County	68.6743	180.971
13067	Cobb County	67.981	231.361
51670	Hopewell city	67.365	7.4664
55079	Milwaukee County	67.0184	110.148
42101	Philadelphia County	66.4666	44.5563
51580	Covington city	66.2561	4.1634
24510	Baltimore city	65.6237	35.9217
12086	Miami-Dade County	65.1708	344.587
13063	Clayton County	64.6085	65.826
48439	Tarrant County	63.9687	459.669
26163	Wayne County	63.6962	199.092
37119	Mecklenburg County	63.2627	203.107
39035	Cuyahoga County	63.1857	167.682
12117	Seminole County	63.0546	198.839
51720	Norton city	62.8056	2.9133
36087	Rockland County	62.7903	70.2396
42045	Delaware County	62.4956	98.5257
51790	Staunton city	62.0595	6.0858
12021	Collier County	61.2975	141.182
12071	Lee County	61.2131	146.523
39049	Franklin County	61.115	183.879
26125	Oakland County	60.9329	275.618
8014	Broomfield County	60.7335	13.5333
13135	Gwinnett County	60.2192	218.887
22071	Orleans Parish	60.1296	107.719
12115	Sarasota County	59.3751	236.419
51630	Fredericksburg city	59.1599	3.2958
51700	Newport News city	59.0954	47.9907
31055	Douglas County	58.4783	62.1045
51810	Virginia Beach city	58.2333	137.026
22087	St. Bernard Parish	57.7899	29.2572
36059	Nassau County	57.6275	64.5975
51730	Petersburg city	57.5624	11.6424
34007	Camden County	57.0848	82.3608
21111	Jefferson County	57.0155	161.069
11001	District of Columbia	56.9508	19.5633
6085	Santa Clara County	56.8951	229.762
37129	New Hanover County	56.4924	61.6509
39095	Lucas County	56.2184	131.349
34023	Middlesex County	56.1246	143.855
49011	Davis County	56.1205	50.1291
42091	Montgomery County	55.7726	195.799
12095	Orange County	55.4103	487.055
13121	Fulton County	55.2634	199.878
46003	Aurora County	55.1958	0.9513
17097	Lake County	55.1116	246.242
39061	Hamilton County	54.4339	102.856
25021	Norfolk County	54.0413	184.196
51595	Emporia city	53.9397	2.9943
36085	Richmond County	53.8382	28.8909
39153	Summit County	53.436	106.144
51690	Martinsville city	53.2549	4.1967
22005	Ascension Parish	53.2211	68.0913
36081	Queens County	52.484	31.5477
47157	Shelby County	52.4246	157.407
6013	Contra Costa County	52.3968	187.571
51059	Fairfax County	52.0379	139.695
35025	Lea County	51.8106	20.7054
27053	Hennepin County	51.2889	219.643
51530	Buena Vista city	51.2827	3.5982
9009	New Haven County	50.9711	236.704
25001	Barnstable County	50.9228	123.536
26099	Macomb County	50.8461	146.737
41051	Multnomah County	50.2489	63.6822
51750	Radford city	50.2101	2.6883
36047	Kings County	50.0417	21.0726
51680	Lynchburg city	49.9417	17.7282
47037	Davidson County	49.9408	153.769
25017	Middlesex County	49.9286	348.497
22055	Lafayette Parish	49.6201	101.676
13051	Chatham County	49.4812	114.894
22033	East Baton Rouge Parish	49.4418	181.528
34025	Monmouth County	49.3886	168.862
42003	Allegheny County	49.3699	226.377
36119	Westchester County	49.2921	163.625
12111	St. Lucie County	49.2538	60.9498
12031	Duval County	49.0743	331.87
51590	Danville city	48.9785	12.9888
47065	Hamilton County	48.6756	109.668
51640	Galax city	48.643	1.6614
40143	Tulsa County	48.5959	177.718
26143	Roscommon County	48.5573	14.2371
6073	San Diego County	48.4776	289.002
12057	Hillsborough County	48.3126	562.536
9003	Hartford County	48.302	253.771
20209	Wyandotte County	48.1653	34.272
49035	Salt Lake County	47.8842	97.434
36005	Bronx County	47.8654	19.0611
34031	Passaic County	47.7471	74.1708
44003	Kent County	46.9184	55.5444
34021	Mercer County	46.8127	70.8183
9001	Fairfield County	46.7988	252.959
6065	Riverside County	46.5714	266.499
36061	New York County	46.4686	13.104
51550	Chesapeake city	46.1556	53.3835
48167	Galveston County	46.0703	80.9334
47093	Knox County	45.8712	126.922
51087	Henrico County	44.893	62.3376
39085	Lake County	44.5933	60.9768
34035	Somerset County	44.1944	106.85
36103	Suffolk County	44.1604	188.491
20091	Johnson County	44.09	113.323
39017	Butler County	43.5211	64.3644
18089	Lake County	43.462	119.165
6081	San Mateo County	42.8699	74.5641
6067	Sacramento County	42.6278	154.851
13215	Muscogee County	42.5023	57.4542
39113	Montgomery County	42.4855	89.4114
25009	Essex County	42.0193	188.844
6071	San Bernardino County	41.8395	219.029
6037	Los Angeles County	41.7402	310.266
51161	Roanoke County	41.6596	31.5288
13117	Forsyth County	41.4399	110.299
8059	Jefferson County	41.2762	121.769
12085	Martin County	41.2687	68.994
12017	Citrus County	40.479	214.566
44005	Newport County	40.3675	29.2059
37089	Henderson County	40.3578	51.6456
31153	Sarpy County	40.2528	32.6979
47171	Unicoi County	40.2233	9.7902
48157	Fort Bend County	40.126	175.941
40109	Oklahoma County	40.0673	199.724
6087	Santa Cruz County	40.0601	51.5097
55133	Waukesha County	39.9497	130.573
32510	Carson City	39.7578	17.1099
8077	Mesa County	39.4935	29.5578
53011	Clark County	39.2969	76.4334
18039	Elkhart County	38.9613	60.9183
37081	Guilford County	38.7522	159.725
26139	Ottawa County	38.7041	80.9811
48029	Bexar County	38.6906	406.527
12009	Brevard County	38.6269	284.806
24033	Prince George's County	38.5994	105.465
37021	Buncombe County	38.5854	99.3186
12101	Pasco County	38.5346	346.791
29095	Jackson County	38.0091	153.258
39151	Stark County	37.9696	87.1128
48183	Gregg County	37.6826	67.0734
24031	Montgomery County	37.5712	107.752
55009	Brown County	37.4623	94.4649
42017	Bucks County	37.453	144.585
24027	Howard County	37.3974	60.0507
25005	Bristol County	37.1511	165.516
36093	Schenectady County	37.1346	21.9393
37067	Forsyth County	37.1302	97.7643
18057	Hamilton County	36.9929	96.2289
29183	St. Charles County	36.8004	93.4497
26049	Genesee County	36.7032	111.443
51153	Prince William County	36.6265	81.8343
37063	Durham County	36.6096	87.9318
12053	Hernando County	36.4537	231.164
56025	Natrona County	36.3282	20.6514
24003	Anne Arundel County	36.2997	132.777
8005	Arapahoe County	36.2943	86.4378
1089	Madison County	36.0189	124.963
26161	Washtenaw County	35.9735	66.1716
48397	Rockwall County	35.9139	47.5839
37183	Wake County	35.877	185.444
55063	La Crosse County	35.8176	36.9684
42077	Lehigh County	35.4849	70.1847
44007	Providence County	35.4327	115.279
6111	Ventura County	35.4128	134.186
53029	Island County	35.3845	32.6295
36055	Monroe County	35.3306	132.848
18163	Vanderburgh County	35.2299	52.5222
37071	Gaston County	35.0102	82.1025
13059	Clarke County	34.9054	31.3875
25027	Worcester County	34.9022	181.779
54029	Hancock County	34.8025	6.9147
36029	Erie County	34.7477	154.839
42095	Northampton County	34.7397	71.7642
48085	Collin County	34.4087	210.237
10003	New Castle County	34.2539	90.8856
27003	Anoka County	34.2424	132.003
25023	Plymouth County	34.1941	199.845
17161	Rock Island County	34.1932	40.7619
26077	Kalamazoo County	34.0972	40.6008
18043	Floyd County	34.0645	19.8612
26121	Muskegon County	33.94	37.6785
41067	Washington County	33.7344	84.6855
48339	Montgomery County	33.6744	238.781
38079	Rolette County	33.6499	1.5624
6097	Sonoma County	33.4886	95.9112
47163	Sullivan County	33.3338	63.6183
17197	Will County	33.2859	272.201
24005	Baltimore County	33.2175	132.008
47149	Rutherford County	33.1291	94.2147
35001	Bernalillo County	32.9851	192.623
34015	Gloucester County	32.8287	87.5727
47179	Washington County	32.8197	41.2101
17201	Winnebago County	32.7129	88.3719
51041	Chesterfield County	32.6177	83.7108
39099	Mahoning County	32.1584	59.2857
19153	Polk County	32.0292	100.512
8013	Boulder County	31.9376	53.9235
17089	Kane County	31.8456	125.167
13021	Bibb County	31.7881	49.3965
26021	Berrien County	31.7828	71.0145
37025	Cabarrus County	31.7414	75.2175
9007	Middlesex County	31.5561	76.7853
45045	Greenville County	31.5449	190.36
39093	Lorain County	31.4974	99.0954
5119	Pulaski County	31.4763	146.504
48453	Travis County	31.4131	268.098
18141	St. Joseph County	31.3212	36.1494
48121	Denton County	31.235	215.513
51620	Franklin city	31.1898	0.729
13113	Fayette County	31.1087	45.7146
13097	Douglas County	30.8959	56.0781
18003	Allen County	30.8474	99.2853
42043	Dauphin County	30.742	83.8278
22093	St. James Parish	30.5671	20.4003
54009	Brooke County	30.5019	10.7262
21067	Fayette County	30.4605	65.0232
22095	St. John the Baptist Parish	30.4581	14.2659
53035	Kitsap County	30.3551	65.9727
12127	Volusia County	30.3066	282.279
13151	Henry County	30.2914	116.436
54069	Ohio County	30.0194	13.4766
26111	Midland County	30.0094	19.2276
47187	Williamson County	29.7976	58.14
18127	Porter County	29.5114	31.8843
36067	Onondaga County	29.4226	107.933
55059	Kenosha County	29.335	49.8114
27109	Olmsted County	29.2907	31.4109
51830	Williamsburg city	29.1384	1.0044
37087	Haywood County	29.083	34.4079
49057	Weber County	28.9879	34.9605
26031	Cheboygan County	28.8696	18.8982
42029	Chester County	28.8047	177.618
42041	Cumberland County	28.7778	69.1614
22007	Assumption Parish	28.7582	15.6006
53053	Pierce County	28.7137	205.89
36079	Putnam County	28.6867	36.3303
38015	Burleigh County	28.6584	19.9944
39165	Warren County	28.6546	69.948
55139	Winnebago County	28.6159	43.2513
21019	Boyd County	28.5226	31.4136
39155	Trumbull County	28.316	48.0636
26159	Van Buren County	28.2682	21.4173
37035	Catawba County	28.2329	70.965
12061	Indian River County	28.1812	69.5673
13245	Richmond County	27.9841	52.4583
44009	Washington County	27.9722	66.9276
25013	Hampden County	27.8887	96.048
47105	Loudon County	27.8786	31.1364
34009	Cape May County	27.8698	27.6174
26069	Iosco County	27.8593	14.9733
27163	Washington County	27.8533	72.4131
36071	Orange County	27.7381	110.265
28047	Harrison County	27.6551	94.0032
21117	Kenton County	27.619	27.2106
42007	Beaver County	27.6007	62.0235
38053	McKenzie County	27.5292	4.32
39043	Erie County	27.5247	38.3499
45063	Lexington County	27.4629	97.3278
26093	Livingston County	27.4613	54.2367
33011	Hillsborough County	27.4375	133.847
18081	Johnson County	27.3766	42.9048
29047	Clay County	27.3685	78.7716
22019	Calcasieu Parish	27.2883	140.285
12015	Charlotte County	27.2285	102.299
1073	Jefferson County	27.0931	175.082
36027	Dutchess County	27.0772	123.213
13013	Barrow County	27.0482	44.334
8117	Summit County	27.034	20.4552
13047	Catoosa County	26.8278	30.7926
22045	Iberia Parish	26.8229	33.0309
39003	Allen County	26.8104	38.2725
18063	Hendricks County	26.6862	38.2122
8001	Adams County	26.5051	68.3973
47001	Anderson County	26.4072	33.8175
34029	Ocean County	26.241	110.813
37051	Cumberland County	26.238	67.6809
45079	Richland County	26.1685	113.818
37031	Carteret County	26.1519	52.9128
6041	Marin County	26.1004	59.8311
55101	Racine County	26.0569	51.5475
13281	Towns County	26.0236	16.9371
47063	Hamblen County	26.0005	23.3604
41047	Marion County	25.8946	50.9319
47165	Sumner County	25.7987	61.8039
26115	Monroe County	25.7973	78.2604
17111	McHenry County	25.7077	90.81
8037	Eagle County	25.6215	27.0207
16027	Canyon County	25.6061	31.3497
8049	Grand County	25.5698	5.8464
18181	White County	25.51	12.1437
36001	Albany County	25.3865	56.7225
13057	Cherokee County	25.278	59.2092
37175	Transylvania County	25.1843	25.2711
22101	St. Mary Parish	25.0861	36.0396
12081	Manatee County	25.0393	229.965
33015	Rockingham County	24.9826	126.013
39123	Ottawa County	24.9418	38.2509
26091	Lenawee County	24.8773	25.965
39045	Fairfield County	24.5984	39.7773
13247	Rockdale County	24.5227	21.4434
13139	Hall County	24.4818	82.1592
38009	Bottineau County	24.4031	2.9619
51735	Poquoson city	24.3692	2.5119
4019	Pima County	24.3207	191.315
22099	St. Martin Parish	24.3141	32.796
34005	Burlington County	24.2852	161.685
12069	Lake County	24.2688	270.563
12109	St. Johns County	24.2497	133.513
54011	Cabell County	24.2222	43.0317
17093	Kendall County	24.1766	27.3456
8035	Douglas County	24.065	68.8392
22047	Iberville Parish	24.0422	27.3249
22121	West Baton Rouge Parish	24.0393	15.8319
13313	Whitfield County	24.0096	39.1509
37113	Macon County	23.9999	31.5612
12105	Polk County	23.9656	548.906
47155	Sevier County	23.9155	48.6909
26057	Gratiot County	23.9102	9.5967
39157	Tuscarawas County	23.86	51.8634
6077	San Joaquin County	23.7903	72.4284
53067	Thurston County	23.7103	82.2465
39103	Medina County	23.7091	32.9607
54033	Harrison County	23.6956	47.0493
47011	Bradley County	23.6322	32.7978
42129	Westmoreland County	23.5828	152.95
13223	Paulding County	23.5406	29.6622
17115	Macon County	23.5404	39.9996
39041	Delaware County	23.5146	42.732
41005	Clackamas County	23.5133	40.1166
35028	Los Alamos County	23.4848	3.8187
9011	New London County	23.4788	107.925
6083	Santa Barbara County	23.374	97.2045
26017	Bay County	23.3382	31.896
37099	Jackson County	23.3022	39.5181
37189	Watauga County	23.2627	21.8817
51199	York County	23.2368	22.5423
18095	Madison County	23.1911	37.8468
53073	Whatcom County	23.1062	60.822
26059	Hillsdale County	23.0621	10.1565
47019	Carter County	23.049	24.2577
20173	Sedgwick County	22.9986	203.065
18019	Clark County	22.9325	38.6676
26075	Jackson County	22.7633	36.6102
47189	Wilson County	22.6506	45.3753
26147	St. Clair County	22.5567	49.1922
18035	Delaware County	22.5177	36.0576
42011	Berks County	22.4388	121.316
26151	Sanilac County	22.377	11.8125
42075	Lebanon County	22.342	48.3147
6095	Solano County	22.3202	71.7732
26065	Ingham County	22.2163	71.1855
51107	Loudoun County	22.1333	65.8188
42013	Blair County	22.125	65.3733
55089	Ozaukee County	22.0098	39.7818
22073	Ouachita Parish	21.9848	142.64
50007	Chittenden County	21.9617	49.1022
51195	Wise County	21.8648	22.7403
39173	Wood County	21.7815	42.3504
42125	Washington County	21.7444	98.658
53015	Cowlitz County	21.7263	59.2308
42071	Lancaster County	21.7222	138.577
21015	Boone County	21.5622	21.3507
19163	Scott County	21.5444	60.3135
28033	DeSoto County	21.5414	51.5997
48061	Cameron County	21.4872	121.375
37057	Davidson County	21.4714	72.1584
36063	Niagara County	21.4687	64.593
10005	Sussex County	21.433	102.535
16001	Ada County	21.4316	50.4747
41059	Umatilla County	21.4163	26.2908
37097	Iredell County	21.412	67.4469
55087	Outagamie County	21.4052	53.0082
45083	Spartanburg County	21.3289	79.1712
13127	Glynn County	21.2949	47.2698
12005	Bay County	21.1895	208.605
39023	Clark County	21.1192	30.9798
26023	Branch County	21.0483	16.4304
47145	Roane County	20.9709	41.76
28049	Hinds County	20.9653	105.484
34019	Hunterdon County	20.9134	50.1246
1015	Calhoun County	20.8987	77.3964
29099	Jefferson County	20.8681	83.2023
42133	York County	20.8179	115.465
37053	Currituck County	20.8004	24.624
18067	Howard County	20.7847	21.2724
28059	Jackson County	20.7511	74.2788
13115	Floyd County	20.7375	37.5435
1055	Etowah County	20.7183	67.554
47009	Blount County	20.6495	53.9748
37043	Clay County	20.6449	14.4684
26029	Charlevoix County	20.5803	14.4783
27019	Carver County	20.5746	28.9512
30093	Silver Bow County	20.5442	18.3546
55131	Washington County	20.5233	57.8448
13153	Houston County	20.4405	35.3943
39057	Greene County	20.3786	49.0941
28089	Madison County	20.3464	52.5582
24045	Wicomico County	20.3265	28.9206
40027	Cleveland County	20.2602	72.9738
5007	Benton County	20.2466	84.456
54079	Putnam County	20.2436	33.093
42073	Lawrence County	20.1908	41.1093
56013	Fremont County	20.1817	3.6792
6033	Lake County	20.1708	39.7638
17099	LaSalle County	20.1557	41.5323
30063	Missoula County	20.0732	35.4555
39029	Columbiana County	20.0281	32.7465
1097	Mobile County	20.0281	129.935
39089	Licking County	19.9745	62.7255
37159	Rowan County	19.9646	58.4271
48041	Brazos County	19.9441	67.7817
12119	Sumter County	19.9222	116.681
54061	Monongalia County	19.8836	33.5025
42051	Fayette County	19.8642	52.9362
33017	Strafford County	19.8399	50.8338
25007	Dukes County	19.7855	14.4306
26051	Gladwin County	19.7539	21.5451
22017	Caddo Parish	19.6916	125.172
13095	Dougherty County	19.685	33.5583
20177	Shawnee County	19.6433	62.7984
34041	Warren County	19.6212	35.4339
39133	Portage County	19.6157	55.449
6061	Placer County	19.6143	80.5401
18053	Grant County	19.4993	19.4094
26067	Ionia County	19.4812	16.3701
26035	Clare County	19.4468	11.7954
53077	Yakima County	19.397	50.1453
51187	Warren County	19.3939	13.8978
21145	McCracken County	19.3836	27.3321
21041	Carroll County	19.3755	11.6559
13295	Walker County	19.3683	27.9738
54107	Wood County	19.3663	49.5
5143	Washington County	19.3657	74.2941
34037	Sussex County	19.3371	47.3616
51185	Tazewell County	19.3131	29.3922
27145	Stearns County	19.2689	38.4822
39139	Richland County	19.2456	35.0001
42089	Monroe County	19.2239	69.1515
28001	Adams County	19.1805	20.9097
47143	Rhea County	19.1589	21.7683
42097	Northumberland County	19.1577	46.4841
37027	Caldwell County	19.1309	49.1247
28121	Rankin County	19.0761	69.1542
45085	Sumter County	19.0289	44.5482
24025	Harford County	19.0268	59.7591
55025	Dane County	19.022	104.727
26055	Grand Traverse County	19.011	22.8438
54045	Logan County	18.9948	23.8527
13217	Newton County	18.9928	37.0404
27037	Dakota County	18.9782	42.0642
26027	Cass County	18.9471	15.3153
30111	Yellowstone County	18.9407	27.7083
48491	Williamson County	18.9075	131.362
47031	Coffee County	18.7976	19.0062
48091	Comal County	18.7365	67.383
51179	Stafford County	18.7319	33.6897
53063	Spokane County	18.7285	69.8094
47089	Jefferson County	18.6856	24.9345
54055	Mercer County	18.6553	38.1933
1103	Morgan County	18.6404	53.4924
22063	Livingston Parish	18.6214	71.4618
18085	Kosciusko County	18.5619	47.3616
25019	Nantucket County	18.5469	7.8966
42049	Erie County	18.5165	88.6509
21037	Campbell County	18.495	22.1661
24035	Queen Anne's County	18.4695	32.5755
39169	Wayne County	18.469	29.3265
54049	Marion County	18.459	30.726
37001	Alamance County	18.3886	57.3957
1117	Shelby County	18.2628	81.657
37011	Avery County	18.2594	16.0389
48221	Hood County	18.2431	38.1186
12073	Leon County	18.2157	146.796
13073	Columbia County	18.2119	54.7191
45077	Pickens County	18.1979	49.2273
12019	Clay County	18.1678	123.898
18157	Tippecanoe County	18.1547	34.6437
26007	Alpena County	18.1506	14.0796
28081	Lee County	18.1242	47.1456
36057	Montgomery County	18.1004	25.2738
37023	Burke County	18.0493	44.4033
55117	Sheboygan County	18.0377	39.5208
27141	Sherburne County	18.0164	25.1856
13255	Spalding County	18.0007	35.7003
12083	Marion County	17.9518	220.172
39063	Hancock County	17.9365	26.1666
37109	Lincoln County	17.9158	35.928
37195	Wilson County	17.8864	25.9812
1101	Montgomery County	17.8805	83.8944
42079	Luzerne County	17.8617	101.06
36083	Rensselaer County	17.8139	11.8044
17167	Sangamon County	17.8044	59.0931
26155	Shiawassee County	17.7796	15.696
42109	Snyder County	17.7659	23.7681
51095	James City County	17.7146	19.1079
17179	Tazewell County	17.7012	39.3795
51800	Suffolk city	17.6897	46.9656
45091	York County	17.6575	76.1886
24021	Frederick County	17.5807	63.8487
39109	Miami County	17.5758	43.416
39087	Lawrence County	17.5403	35.1918
22015	Bossier Parish	17.5366	69.0228
55127	Walworth County	17.5196	40.4028
13277	Tift County	17.5024	22.6242
21077	Gallatin County	17.5022	5.2722
24043	Washington County	17.4856	44.478
18059	Hancock County	17.4763	33.6996
13233	Polk County	17.4588	20.5236
18091	LaPorte County	17.4557	29.2896
37179	Union County	17.4536	77.4207
36107	Tioga County	17.4483	32.2227
42019	Butler County	17.4274	68.9733
26149	St. Joseph County	17.406	28.8702
37133	Onslow County	17.3997	71.073
42119	Union County	17.3959	20.3931
48071	Chambers County	17.3785	35.4834
22097	St. Landry Parish	17.3662	57.3156
26087	Lapeer County	17.3626	22.1166
48303	Lubbock County	17.3523	110.279
47073	Hawkins County	17.3439	19.7487
18177	Wayne County	17.3015	25.1766
29077	Greene County	17.2961	71.4528
45073	Oconee County	17.2763	56.6091
41007	Clatsop County	17.2685	26.0316
39145	Scioto County	17.2622	32.0661
37019	Brunswick County	17.2586	86.6106
18167	Vigo County	17.2196	27.036
54003	Berkeley County	17.1751	18.1449
45007	Anderson County	17.1433	83.2626
54051	Marshall County	17.1244	16.56
1081	Lee County	17.116	57.9078
51121	Montgomery County	17.103	26.0658
30013	Cascade County	17.0915	20.6244
29165	Platte County	17.0125	43.7418
42037	Columbia County	16.935	36.8514
13137	Habersham County	16.9349	18.4302
49053	Washington County	16.9115	40.5684
27025	Chisago County	16.9052	27.6381
21089	Greenup County	16.8981	31.9779
6099	Stanislaus County	16.896	24.642
47035	Cumberland County	16.896	13.2633
39059	Guernsey County	16.887	36.243
54091	Taylor County	16.881	12.7224
46093	Meade County	16.8638	9.8829
50003	Bennington County	16.8559	30.0258
13015	Bartow County	16.8515	42.1929
19113	Linn County	16.8377	64.9053
30031	Gallatin County	16.8329	21.8007
34011	Cumberland County	16.7973	44.8155
37135	Orange County	16.7595	36.6309
42087	Mifflin County	16.7068	26.2827
39007	Ashtabula County	16.6907	36.7146
55029	Door County	16.6572	26.0712
26089	Leelanau County	16.6516	16.0578
37121	Mitchell County	16.6258	10.6272
47057	Grainger County	16.6199	16.2081
37139	Pasquotank County	16.5791	22.5288
45035	Dorchester County	16.5732	46.062
21227	Warren County	16.5629	34.731
37049	Craven County	16.5581	53.8065
51165	Rockingham County	16.5543	40.7115
47029	Cocke County	16.5462	16.1145
50027	Windsor County	16.5361	53.2215
39081	Jefferson County	16.5107	20.7315
37055	Dare County	16.4745	18.2394
12107	Putnam County	16.4609	120.775
6055	Napa County	16.4594	31.0806
39025	Clermont County	16.4529	16.7769
33009	Grafton County	16.4485	77.1633
39083	Knox County	16.4147	21.384
39005	Ashland County	16.3821	19.6227
49005	Cache County	16.3074	29.0088
13185	Lowndes County	16.296	22.9032
5131	Sebastian County	16.2946	52.9875
12037	Franklin County	16.2903	24.4602
47107	McMinn County	16.2769	30.5937
26105	Mason County	16.2714	10.2555
34033	Salem County	16.254	35.7849
54047	McDowell County	16.2339	20.3769
13297	Walton County	16.2312	71.3763
8069	Larimer County	16.2309	41.5656
26025	Calhoun County	16.1907	50.0337
13077	Coweta County	16.187	45.2151
41009	Columbia County	16.1711	33.1083
51173	Smyth County	16.1095	21.2805
5051	Garland County	16.1094	58.5873
54037	Jefferson County	16.083	15.5322
37147	Pitt County	16.0505	48.1176
27099	Mower County	16.0269	18.3033
47125	Montgomery County	16.0213	30.6216
18029	Dearborn County	15.974	12.3813
37127	Nash County	15.9624	28.197
36023	Cortland County	15.9617	30.258
26127	Oceana County	15.9149	10.3014
23001	Androscoggin County	15.9112	52.6275
18103	Miami County	15.8938	14.5575
18151	Steuben County	15.8655	28.314
42085	Mercer County	15.8622	57.1185
21157	Marshall County	15.8568	27.5508
37191	Wayne County	15.831	35.4132
51139	Page County	15.8307	10.6632
55105	Rock County	15.8138	43.3134
47013	Campbell County	15.8117	29.5803
47115	Marion County	15.7771	25.5519
42081	Lycoming County	15.7295	50.7348
12001	Alachua County	15.6983	121.432
29029	Camden County	15.6702	69.8283
47141	Putnam County	15.6634	17.019
42055	Franklin County	15.6353	67.2174
41039	Lane County	15.6245	110.252
10001	Kent County	15.6065	51.3036
26015	Barry County	15.6029	26.0883
21029	Bullitt County	15.5588	25.8948
27035	Crow Wing County	15.5395	70.7238
1095	Marshall County	15.5256	44.2143
13055	Chattooga County	15.5219	14.0967
24015	Cecil County	15.5106	33.9327
47091	Johnson County	15.4915	9.6534
17007	Boone County	15.4759	16.7868
18017	Cass County	15.4679	15.372
12033	Escambia County	15.4562	81.0828
54089	Summers County	15.4499	11.6082
18099	Marshall County	15.4462	21.2382
17195	Whiteside County	15.4387	25.8399
8041	El Paso County	15.4322	118.471
47117	Marshall County	15.4136	19.1376
30049	Lewis and Clark County	15.3739	15.3198
21193	Perry County	15.3537	17.1486
47059	Greene County	15.3396	31.311
39033	Crawford County	15.2946	16.8021
19013	Black Hawk County	15.2885	62.8992
31109	Lancaster County	15.2615	76.1589
26045	Eaton County	15.2498	40.7538
33013	Merrimack County	15.2152	71.1279
47003	Bedford County	15.2107	17.9991
12045	Gulf County	15.1879	38.3355
21095	Harlan County	15.1754	34.1667
21121	Knox County	15.16	33.8157
12091	Okaloosa County	15.1312	68.9247
13311	White County	15.1207	11.2455
36045	Jefferson County	15.1148	3.2301
54039	Kanawha County	15.1055	105.131
37111	McDowell County	15.1022	28.5939
21133	Letcher County	15.1004	19.1997
39127	Perry County	15.0706	16.1874
33005	Cheshire County	15.0359	43.6392
21071	Floyd County	14.9985	37.2501
18005	Bartholomew County	14.9973	36.2709
32005	Douglas County	14.9827	24.8382
37039	Cherokee County	14.9334	22.032
33003	Carroll County	14.9314	64.4625
55071	Manitowoc County	14.9236	34.8228
42107	Schuylkill County	14.9038	65.3481
42025	Carbon County	14.8995	27.2484
17141	Ogle County	14.896	25.6347
54081	Raleigh County	14.8889	30.0375
39019	Carroll County	14.8801	21.2256
1121	Talladega County	14.8795	59.8734
34001	Atlantic County	14.856	43.9479
17091	Kankakee County	14.8486	24.6573
18143	Scott County	14.8	8.3142
24047	Worcester County	14.7905	41.8239
22105	Tangipahoa Parish	14.768	112.746
17037	DeKalb County	14.7311	23.5692
26107	Mecosta County	14.7196	11.1015
54073	Pleasants County	14.6729	7.0155
18115	Ohio County	14.6599	3.3147
55111	Sauk County	14.653	33.0021
50023	Washington County	14.636	36.7317
39167	Washington County	14.6264	35.3097
28035	Forrest County	14.6078	40.1562
6017	El Dorado County	14.5762	22.6413
48027	Bell County	14.575	120.885
39131	Pike County	14.575	12.0375
16013	Blaine County	14.5638	16.8543
4013	Maricopa County	14.5418	416.539
36011	Cayuga County	14.5391	40.9923
18105	Monroe County	14.5288	25.7445
47051	Franklin County	14.5067	25.7202
48199	Hardin County	14.487	21.4695
17001	Adams County	14.4858	21.6306
5069	Jefferson County	14.4673	58.761
24009	Calvert County	14.4589	18.5049
33019	Sullivan County	14.4513	31.3623
51071	Giles County	14.4476	14.3514
12055	Highlands County	14.436	156.404
42001	Adams County	14.4345	62.6904
21125	Laurel County	14.4152	30.4488
18011	Boone County	14.411	24.8823
6107	Tulare County	14.3961	94.3632
48251	Johnson County	14.3764	77.2515
21013	Bell County	14.3719	28.0674
53049	Pacific County	14.348	27.2583
12035	Flagler County	14.3462	48.7359
39055	Geauga County	14.324	18.1197
42093	Montour County	14.3064	15.1317
39077	Huron County	14.277	26.1675
8107	Routt County	14.2521	12.654
12007	Bradford County	14.24	54.9972
45015	Berkeley County	14.2206	67.3218
48423	Smith County	14.1959	88.6446
39117	Morrow County	14.1902	13.2048
36111	Ulster County	14.1865	67.0464
13237	Putnam County	14.1843	19.6803
51191	Washington County	14.1628	20.3166
37009	Ashe County	14.1537	28.89
42027	Centre County	14.1397	56.3949
42021	Cambria County	14.1324	57.8763
36039	Greene County	14.1223	34.227
55039	Fond du Lac County	14.1138	52.839
13103	Effingham County	14.1061	30.042
17199	Williamson County	14.0987	21.5613
54099	Wayne County	14.0944	36.6768
13083	Dade County	14.0811	8.865
21093	Hardin County	14.0796	27.2448
37005	Alleghany County	14.0699	5.4729
39107	Mercer County	14.0658	18.3726
36065	Oneida County	14.0536	78.6798
30029	Flathead County	14.0413	44.0271
54019	Fayette County	14.0293	15.7896
13129	Gordon County	14.0271	33.6519
45003	Aiken County	14.0131	37.7478
50025	Windham County	13.9873	38.0808
51155	Pulaski County	13.9822	21.3327
36025	Delaware County	13.9751	59.0184
26157	Tuscola County	13.9544	13.7061
13257	Stephens County	13.9494	31.8375
17113	McLean County	13.9351	43.5825
42099	Perry County	13.9304	35.4906
21115	Johnson County	13.8557	22.8366
41057	Tillamook County	13.8346	24.804
36095	Schoharie County	13.8345	18.0837
55015	Calumet County	13.832	15.8211
26123	Newaygo County	13.8237	10.9611
37107	Lenoir County	13.7938	21.0699
41003	Benton County	13.7819	31.2579
13009	Baldwin County	13.7745	22.8888
47015	Cannon County	13.7429	8.6355
54057	Mineral County	13.7396	13.5495
6047	Merced County	13.7379	21.0303
48135	Ector County	13.6923	54.8181
42005	Armstrong County	13.67	50.1885
37045	Cleveland County	13.6657	36.3987
21059	Daviess County	13.6529	36.1305
37161	Rutherford County	13.6499	38.3643
5125	Saline County	13.6467	39.2202
6015	Del Norte County	13.6422	13.023
37171	Surry County	13.6402	35.0595
39143	Sandusky County	13.6222	36.1494
20045	Douglas County	13.6076	43.4655
41033	Josephine County	13.5997	25.9524
48409	San Patricio County	13.5948	25.5204
38003	Barnes County	13.5652	5.4945
39009	Athens County	13.5518	23.2821
47153	Sequatchie County	13.5371	9.4851
27049	Goodhue County	13.5273	23.8869
18069	Huntington County	13.5218	19.8063
54059	Mingo County	13.4983	24.4665
27131	Rice County	13.4665	26.7282
24013	Carroll County	13.4515	34.4763
21195	Pike County	13.4477	49.7268
23011	Kennebec County	13.4433	77.1084
12123	Taylor County	13.4415	92.0412
28091	Marion County	13.4335	11.8359
48309	McLennan County	13.4219	100.672
39013	Belmont County	13.4141	27.7209
39137	Putnam County	13.3884	28.6722
17183	Vermilion County	13.3805	25.7148
17055	Franklin County	13.3771	21.6972
37199	Yancey County	13.3764	13.0041
39075	Holmes County	13.3562	17.685
48187	Guadalupe County	13.3365	52.2063
21197	Powell County	13.3157	15.3729
45041	Florence County	13.3122	37.6614
28149	Warren County	13.2963	34.6824
39141	Ross County	13.295	21.4182
6115	Yuba County	13.2926	29.4525
47119	Maury County	13.2741	28.1871
18001	Adams County	13.2619	17.8893
55001	Adams County	13.2441	21.5847
55017	Chippewa County	13.2382	28.5579
39027	Clinton County	13.2092	19.1232
16055	Kootenai County	13.2012	26.5815
21043	Carter County	13.1743	30.6477
22001	Acadia Parish	13.1485	44.7615
29037	Cass County	13.136	63.5553
1033	Colbert County	13.1337	31.7043
41053	Polk County	13.1163	26.7813
36105	Sullivan County	13.116	60.7608
55005	Barron County	13.1158	40.8168
13017	Ben Hill County	13.1107	9.0999
12089	Nassau County	13.105	62.1018
13029	Bryan County	13.0815	40.0464
17063	Grundy County	13.0739	23.733
54053	Mason County	13.0605	20.8539
5091	Miller County	13.0478	24.9291
17019	Champaign County	13.0477	41.058
42103	Pike County	13.0462	30.735
1069	Houston County	13.019	46.8378
37155	Robeson County	13.017	49.3686
39015	Brown County	13.0023	12.0591
1115	St. Clair County	12.9939	60.093
13045	Carroll County	12.9904	33.6906
6089	Shasta County	12.9816	65.9277
13147	Hart County	12.9465	14.8086
13291	Union County	12.9367	28.1763
6007	Butte County	12.9336	41.5269
55023	Crawford County	12.922	13.3326
46099	Minnehaha County	12.9026	42.7428
18009	Blackford County	12.8986	4.9113
51115	Mathews County	12.8928	11.3058
41041	Lincoln County	12.8867	40.905
55033	Dunn County	12.874	21.4092
39159	Union County	12.8669	20.1339
39039	Defiance County	12.8522	21.7845
6053	Monterey County	12.8425	94.4082
41071	Yamhill County	12.8424	35.2836
41011	Coos County	12.8365	61.7337
21235	Whitley County	12.8345	35.0856
19103	Johnson County	12.822	43.5996
37101	Johnston County	12.7918	45.369
6079	San Luis Obispo County	12.7903	102.719
18109	Morgan County	12.7589	22.8762
32031	Washoe County	12.7476	68.4369
55055	Jefferson County	12.7471	46.7541
39031	Coshocton County	12.7398	19.3419
18165	Vermillion County	12.7397	8.5689
38093	Stutsman County	12.7338	7.0209
50021	Rutland County	12.7326	51.759
45047	Greenwood County	12.7319	25.9308
42063	Indiana County	12.7307	58.3317
51067	Franklin County	12.7149	24.4791
47127	Moore County	12.6784	4.8537
29031	Cape Girardeau County	12.6591	48.0438
37167	Stanly County	12.6557	22.7439
28075	Lauderdale County	12.6517	49.419
40145	Wagoner County	12.6304	38.3004
28087	Lowndes County	12.6291	30.0618
48213	Henderson County	12.62	73.2645
51069	Frederick County	12.6048	26.0712
5045	Faulkner County	12.5992	45.6147
37151	Randolph County	12.5915	49.8708
28067	Jones County	12.5896	38.7711
21113	Jessamine County	12.5851	14.5116
47095	Lake County	12.5835	3.8322
13219	Oconee County	12.5793	13.8834
42059	Greene County	12.578	36.2214
16079	Shoshone County	12.5642	16.6698
37003	Alexander County	12.5495	15.3378
39119	Muskingum County	12.5352	42.3441
17165	Saline County	12.5252	21.1617
42127	Wayne County	12.5242	49.7025
17127	Massac County	12.5069	3.4749
53019	Ferry County	12.4745	8.3655
53045	Mason County	12.4718	61.2801
37165	Scotland County	12.4693	16.6536
47123	Monroe County	12.453	22.5711
18145	Shelby County	12.4426	21.9114
48485	Wichita County	12.4416	43.4844
18131	Pulaski County	12.4348	5.9841
18169	Wabash County	12.4334	16.2909
54035	Jackson County	12.4069	28.9467
1003	Baldwin County	12.3921	75.3174
13157	Jackson County	12.368	25.3782
55011	Buffalo County	12.3607	19.1682
26043	Dickinson County	12.36	12.7728
51015	Augusta County	12.3361	34.2
37149	Polk County	12.3341	12.2553
48367	Parker County	12.3286	66.0798
32003	Clark County	12.303	126.026
51105	Lee County	12.2689	23.1723
13187	Lumpkin County	12.2631	12.7395
55081	Monroe County	12.2596	32.7204
18183	Whitley County	12.2455	13.5846
8019	Clear Creek County	12.2453	7.8633
48209	Hays County	12.2341	57.4407
18065	Henry County	12.2316	17.1981
5033	Crawford County	12.1775	28.9107
1051	Elmore County	12.1734	37.4094
55047	Green Lake County	12.1579	13.1022
54109	Wyoming County	12.1404	19.4445
39037	Darke County	12.1403	22.6152
29209	Stone County	12.1402	39.1743
39079	Jackson County	12.131	16.0461
6023	Humboldt County	12.1308	71.3619
13227	Pickens County	12.1292	37.0341
39121	Noble County	12.0781	15.4584
12097	Osceola County	12.0641	153.584
41015	Curry County	12.0628	20.5173
51027	Buchanan County	12.0626	16.5591
27085	McLeod County	12.0519	22.0167
55121	Trempealeau County	12.0351	26.46
54041	Lewis County	12.0275	21.6684
1083	Limestone County	12.0076	33.4161
55097	Portage County	12.0053	19.7046
22013	Bienville Parish	11.9961	5.5089
55021	Columbia County	11.9836	36.3411
26039	Crawford County	11.9824	13.7673
26037	Clinton County	11.9769	32.0427
39129	Pickaway County	11.9673	18.3627
21073	Franklin County	11.9503	16.902
21151	Madison County	11.9397	32.0715
51171	Shenandoah County	11.9353	26.8767
51089	Henry County	11.93	27.324
49045	Tooele County	11.9205	6.003
46087	McCook County	11.8961	2.5794
37181	Vance County	11.8957	15.1434
54097	Upshur County	11.8759	16.74
18073	Jasper County	11.8547	11.4669
18149	Starke County	11.8547	7.7526
5035	Crittenden County	11.8513	38.5002
23023	Sagadahoc County	11.8479	31.4829
51045	Craig County	11.8457	4.1895
47159	Smith County	11.8126	17.7579
21205	Rowan County	11.8113	16.8678
51177	Spotsylvania County	11.8075	23.9265
1125	Tuscaloosa County	11.8012	87.939
39147	Seneca County	11.7913	22.293
5071	Johnson County	11.7642	15.9372
17147	Piatt County	11.7562	12.4308
6019	Fresno County	11.75	112.396
18049	Fulton County	11.75	8.2251
37041	Chowan County	11.7418	11.3571
22113	Vermilion Parish	11.7315	29.5587
39073	Hocking County	11.7264	15.03
37105	Lee County	11.7248	20.7522
29097	Jasper County	11.7145	46.8801
54065	Morgan County	11.703	13.3749
47103	Lincoln County	11.699	15.1398
36077	Otsego County	11.6926	62.3313
18113	Noble County	11.6879	21.9681
23017	Oxford County	11.6805	78.2856
17003	Alexander County	11.6749	9.279
27047	Freeborn County	11.6724	16.8507
13179	Liberty County	11.6655	42.4242
37187	Washington County	11.6419	12.5658
17029	Coles County	11.6076	13.8762
27009	Benton County	11.6016	15.0588
18023	Clinton County	11.5903	7.8831
48037	Bowie County	11.5546	62.9622
45075	Orangeburg County	11.5535	37.4904
8123	Weld County	11.5383	46.9557
37173	Swain County	11.538	13.0455
51093	Isle of Wight County	11.5296	23.1327
51103	Lancaster County	11.5241	15.5007
17203	Woodford County	11.5136	12.3696
55091	Pepin County	11.4923	6.4368
5025	Cleveland County	11.4914	2.943
41019	Douglas County	11.4889	35.3304
29051	Cole County	11.4846	27.8208
17121	Marion County	11.4812	19.3167
48007	Aransas County	11.4744	13.3542
54005	Boone County	11.4672	16.8894
51133	Northumberland County	11.4651	23.1174
45057	Lancaster County	11.4612	28.9323
20103	Leavenworth County	11.4524	32.1075
42067	Juniata County	11.4478	27.4662
39051	Fulton County	11.4342	20.8359
19169	Story County	11.4283	41.4045
1049	DeKalb County	11.4258	37.269
47083	Houston County	11.4223	8.541
5047	Franklin County	11.3862	6.4071
47085	Humphreys County	11.3663	21.0294
27147	Steele County	11.365	13.3893
6045	Mendocino County	11.3607	69.8013
19155	Pottawattamie County	11.3591	51.4764
39053	Gallia County	11.3446	21.1275
32029	Storey County	11.3443	2.2329
51073	Gloucester County	11.3422	20.0979
49029	Morgan County	11.3398	10.2087
55035	Eau Claire County	11.3135	34.3206
46035	Davison County	11.3106	8.6292
21049	Clark County	11.3106	21.4749
55027	Dodge County	11.3013	51.5394
18031	Decatur County	11.2976	14.7141
38059	Morton County	11.2885	13.5072
18087	LaGrange County	11.2849	10.3977
24037	St. Mary's County	11.2844	37.4355
37115	Madison County	11.2803	16.8345
48257	Kaufman County	11.2648	45.1548
42131	Wyoming County	11.2579	29.6325
48139	Ellis County	11.2549	69.9921
51167	Russell County	11.2548	16.0677
42039	Crawford County	11.2426	67.4946
12023	Columbia County	11.2283	92.8629
19061	Dubuque County	11.2246	39.2373
13213	Murray County	11.2204	18.9756
40041	Delaware County	11.2192	45.8937
8067	La Plata County	11.1899	15.0903
18015	Carroll County	11.1659	15.1542
18033	DeKalb County	11.1613	20.6874
36017	Chenango County	11.1569	54.3636
47173	Union County	11.1501	13.2867
21051	Clay County	11.1299	22.6485
51163	Rockbridge County	11.1168	27.8532
39097	Madison County	11.1027	14.7879
30081	Ravalli County	11.1026	11.9943
54031	Hardy County	11.0939	13.977
42009	Bedford County	11.0869	61.2261
39101	Marion County	11.0789	13.8708
6113	Yolo County	11.0611	28.3536
21091	Hancock County	11.0543	10.9026
13241	Rabun County	11.0521	32.8446
13285	Troup County	11.0437	36.0621
51019	Bedford County	11.0346	34.1784
16005	Bannock County	11.034	25.8939
21209	Scott County	11.0316	21.3768
5115	Pope County	11.0292	31.5648
18135	Randolph County	11.0284	13.6206
26011	Arenac County	11.0251	17.7354
45027	Clarendon County	10.9987	23.6367
55045	Green County	10.9492	19.2087
41017	Deschutes County	10.9441	16.965
51169	Scott County	10.9434	21.4191
21119	Knott County	10.9356	11.6658
37193	Wilkes County	10.9131	31.4964
13123	Gilmer County	10.893	44.946
42117	Tioga County	10.8843	62.1963
17073	Henry County	10.8838	14.5431
40147	Washington County	10.881	25.7481
40017	Canadian County	10.8714	56.6154
22103	St. Tammany Parish	10.8685	5.9841
40131	Rogers County	10.8637	68.8968
12125	Union County	10.8589	39.5568
45067	Marion County	10.8587	22.0698
36075	Oswego County	10.8558	82.8837
27067	Kandiyohi County	10.8499	21.1653
41043	Linn County	10.8491	55.1403
47055	Giles County	10.8448	22.2534
17027	Clinton County	10.8395	31.9176
21101	Henderson County	10.8366	21.0033
47061	Grundy County	10.8188	5.3955
47121	Meigs County	10.8088	11.5848
47045	Dyer County	10.7737	20.4102
1077	Lauderdale County	10.7695	33.48
55109	St. Croix County	10.7624	36.171
28125	Sharkey County	10.7573	8.3583
17123	Marshall County	10.7524	10.5165
17125	Mason County	10.7494	8.1873
55103	Richland County	10.7387	29.3913
33007	Coos County	10.7371	41.6079
28043	Grenada County	10.7293	21.6711
21021	Boyle County	10.6895	11.7306
13085	Dawson County	10.6825	17.4249
17015	Carroll County	10.6595	13.2525
17041	Douglas County	10.6441	15.633
51085	Hanover County	10.6437	32.175
18071	Jackson County	10.6337	17.7039
45021	Cherokee County	10.6171	25.8624
42111	Somerset County	10.5929	69.0975
17177	Stephenson County	10.5571	17.0712
18159	Tipton County	10.5566	8.5977
18179	Wells County	10.5401	13.311
55135	Waupaca County	10.5385	42.0858
13143	Haralson County	10.538	8.9973
21185	Oldham County	10.5362	9.6291
55125	Vilas County	10.5332	14.1408
12133	Washington County	10.5267	80.7183
27095	Mille Lacs County	10.5241	23.9292
13039	Camden County	10.5059	36.3978
18155	Switzerland County	10.4944	5.3145
39067	Harrison County	10.4829	16.2234
55057	Juneau County	10.4806	23.769
28151	Washington County	10.4805	44.1549
37143	Perquimans County	10.4766	19.2312
6057	Nevada County	10.4688	19.3671
47113	Madison County	10.4663	30.9951
13161	Jeff Davis County	10.4593	10.665
29187	St. Francois County	10.459	30.2292
54095	Tyler County	10.4548	8.253
17039	De Witt County	10.4316	11.277
37157	Rockingham County	10.4279	27.8694
47177	Warren County	10.4181	15.1191
13081	Crisp County	10.4079	18.2178
13225	Peach County	10.4071	4.6431
19193	Woodbury County	10.4018	48.1707
39149	Shelby County	10.3914	26.8524
17155	Putnam County	10.381	4.0023
42061	Huntingdon County	10.3455	50.6466
42115	Susquehanna County	10.3364	57.0825
24041	Talbot County	10.3232	35.4249
13075	Cook County	10.3214	31.878
18129	Posey County	10.3126	16.6842
18045	Fountain County	10.3112	8.7633
23009	Hancock County	10.3068	68.0679
1071	Jackson County	10.3014	39.7854
51005	Alleghany County	10.2932	27.7398
48473	Waller County	10.2897	26.5473
17103	Lee County	10.289	18.081
18139	Rush County	10.2835	10.809
21025	Breathitt County	10.2818	17.1783
47025	Claiborne County	10.2779	19.1754
51023	Botetourt County	10.2692	31.4316
12029	Dixie County	10.2616	46.7307
17077	Jackson County	10.2539	24.8382
18107	Montgomery County	10.2361	16.857
55077	Marquette County	10.2163	16.4151
37145	Person County	10.2138	17.7471
21159	Martin County	10.2042	14.4981
21127	Lawrence County	10.2037	27.3285
21135	Lewis County	10.1906	25.8669
22119	Webster Parish	10.1785	27.0531
21199	Pulaski County	10.1752	33.7014
54063	Monroe County	10.1622	10.5579
48441	Taylor County	10.1405	65.52
37125	Moore County	10.1396	32.6889
37013	Beaufort County	10.1261	33.4026
21035	Calloway County	10.1235	20.4093
21153	Magoffin County	10.1147	20.2302
29201	Scott County	10.1051	29.3904
55137	Waushara County	10.0979	22.6377
20169	Saline County	10.0978	46.3797
42065	Jefferson County	10.0884	37.4112
39135	Preble County	10.0853	30.4155
37065	Edgecombe County	10.0736	22.5288
54077	Preston County	10.061	21.7026
12067	Lafayette County	10.0567	23.8005
26103	Marquette County	10.0438	13.0347
42015	Bradford County	10.0354	82.1997
53055	San Juan County	10.0315	20.5794
42035	Clinton County	10.0196	37.0395
17185	Wabash County	10.0058	5.2434
5093	Mississippi County	10.0016	24.3198
17101	Lawrence County	9.9951	9.9126
19033	Cerro Gordo County	9.99271	34.9353
48291	Liberty County	9.9857	44.4321
40097	Mayes County	9.98306	39.9384
27027	Clay County	9.9677	22.8555
48057	Calhoun County	9.95902	16.7985
28083	Leflore County	9.95864	32.7006
29023	Butler County	9.95376	26.5977
23013	Knox County	9.93425	47.8224
55073	Marathon County	9.934	53.748
27083	Lyon County	9.87518	15.957
30027	Fergus County	9.87227	6.2955
37029	Camden County	9.87197	8.307
39021	Champaign County	9.867	13.194
28045	Hancock County	9.86183	23.4918
53031	Jefferson County	9.84574	27.7731
28113	Pike County	9.84453	13.4667
48005	Angelina County	9.84196	47.1294
40031	Comanche County	9.82805	57.2958
18173	Warrick County	9.82197	23.0247
21203	Rockcastle County	9.82008	16.3674
28107	Panola County	9.81901	18.6372
55123	Vernon County	9.81854	31.8141
5085	Lonoke County	9.8062	32.2101
55043	Grant County	9.80014	23.3856
51119	Middlesex County	9.79918	13.7367
47005	Benton County	9.79084	10.9494
13031	Bulloch County	9.77077	47.5524
47071	Hardin County	9.76491	18.8523
18075	Jay County	9.75501	10.8693
29071	Franklin County	9.73321	53.6382
54087	Roane County	9.73222	13.5351
51021	Bland County	9.71449	9.9675
19017	Bremer County	9.71282	22.9149
51193	Westmoreland County	9.70672	17.5329
49003	Box Elder County	9.6971	16.3656
12121	Suwannee County	9.6947	42.1407
37093	Hoke County	9.69317	19.1835
17081	Jefferson County	9.66787	21.2517
40119	Payne County	9.64253	33.9345
17139	Moultrie County	9.62612	12.4317
47131	Obion County	9.61833	19.755
55083	Oconto County	9.61598	38.0772
13119	Franklin County	9.60876	5.5215
45033	Dillon County	9.59702	15.5952
48499	Wood County	9.58713	44.9172
17095	Knox County	9.56926	14.8257
26063	Huron County	9.5568	34.6356
48231	Hunt County	9.55602	51.417
48181	Grayson County	9.54435	60.8472
47185	White County	9.52418	8.8326
42033	Clearfield County	9.51067	76.7151
47151	Scott County	9.48765	16.2279
54001	Barbour County	9.48693	9.5706
28095	Monroe County	9.47037	26.9991
54021	Gilmer County	9.46687	12.8826
5145	White County	9.46416	45.8064
18051	Gibson County	9.45969	11.6334
40091	McIntosh County	9.45121	22.7367
13171	Lamar County	9.44988	6.6123
6063	Plumas County	9.44883	23.2821
16085	Valley County	9.44747	12.1617
6031	Kings County	9.43732	20.0232
47181	Wayne County	9.42603	17.9478
47167	Tipton County	9.41171	15.1443
48497	Wise County	9.41122	46.1772
39001	Adams County	9.40856	14.2785
5005	Baxter County	9.38985	27.7425
27059	Isanti County	9.38803	44.7075
48381	Randall County	9.38158	27.2493
31043	Dakota County	9.37204	14.4099
24011	Caroline County	9.36642	14.5449
47043	Dickson County	9.34572	11.3283
13023	Bleckley County	9.33886	6.453
18123	Perry County	9.33579	15.6177
55095	Polk County	9.32952	27.7551
55069	Lincoln County	9.3289	22.4658
29145	Newton County	9.32836	34.0164
47097	Lauderdale County	9.31407	11.1906
35049	Santa Fe County	9.29572	58.8069
29043	Christian County	9.29449	32.9418
40135	Sequoyah County	9.29019	26.7795
5055	Greene County	9.28984	17.6373
4027	Yuma County	9.28044	25.1514
54083	Randolph County	9.27547	24.2235
21173	Montgomery County	9.275	11.7027
54103	Wetzel County	9.26798	12.0033
51099	King George County	9.26359	9.8316
12041	Gilchrist County	9.26214	19.5705
47021	Cheatham County	9.25499	13.4712
23015	Lincoln County	9.25003	51.5016
51197	Wythe County	9.22804	24.0876
40115	Ottawa County	9.21827	35.9568
39105	Meigs County	9.2166	15.8085
17071	Henderson County	9.20463	7.3575
5017	Chicot County	9.20458	9.4878
19049	Dallas County	9.17194	29.961
47135	Perry County	9.15316	13.7151
35013	DoÃ±a Ana County	9.14931	67.158
37059	Davie County	9.12222	14.8527
37153	Richmond County	9.12141	16.4412
12113	Santa Rosa County	9.12076	46.7703
29213	Taney County	9.11983	28.7388
21065	Estill County	9.11554	13.6233
54085	Ritchie County	9.10241	15.5412
22053	Jefferson Davis Parish	9.09603	23.8401
45055	Kershaw County	9.09588	25.7337
19045	Clinton County	9.09526	34.2261
37085	Harnett County	9.09206	21.2481
55093	Pierce County	9.08187	23.5944
28137	Tate County	9.08079	10.4985
47041	DeKalb County	9.04581	15.0966
12131	Walton County	9.04518	121.105
47169	Trousdale County	9.02489	7.7067
1043	Cullman County	9.02123	43.4961
17193	White County	9.02091	12.3156
13275	Thomas County	9.01848	22.2606
24017	Charles County	9.00846	28.4283
54043	Lincoln County	8.98733	22.5396
29119	McDonald County	8.98121	26.775
29019	Boone County	8.97933	44.874
48053	Burnet County	8.95307	41.4504
21047	Christian County	8.94833	36.4068
29141	Morgan County	8.94269	28.4877
51047	Culpeper County	8.92233	14.7582
28073	Lamar County	8.91113	24.6042
6039	Madera County	8.90169	29.5263
42083	McKean County	8.86756	40.689
40021	Cherokee County	8.84639	25.4214
18111	Newton County	8.83778	4.7592
1019	Cherokee County	8.83358	41.0481
31079	Hall County	8.83283	34.7283
4007	Gila County	8.82141	19.5903
12075	Levy County	8.80404	60.3963
13299	Ware County	8.80355	37.9854
51003	Albemarle County	8.79672	34.7328
36019	Clinton County	8.79359	48.3921
40001	Adair County	8.77524	17.9001
20079	Harvey County	8.77445	29.7792
54023	Grant County	8.77122	7.3629
19139	Muscatine County	8.77074	29.8701
40125	Pottawatomie County	8.76809	44.4537
54067	Nicholas County	8.76497	24.8994
31119	Madison County	8.74745	20.619
40101	Muskogee County	8.74377	37.4625
39071	Highland County	8.71942	12.4479
27153	Todd County	8.71636	19.5147
39111	Monroe County	8.70869	10.0143
28105	Oktibbeha County	8.70154	22.4514
21075	Fulton County	8.69725	7.4745
21189	Owsley County	8.69406	8.3151
24023	Garrett County	8.69319	25.9722
12047	Hamilton County	8.68284	52.5267
17105	Livingston County	8.68133	25.425
40071	Kay County	8.66206	46.53
20161	Riley County	8.65377	31.1823
13011	Banks County	8.65111	10.5174
28057	Itawamba County	8.62678	15.7581
38067	Pembina County	8.62469	21.4353
38035	Grand Forks County	8.62417	30.3084
5029	Conway County	8.62013	14.5872
19057	Des Moines County	8.61655	21.0474
5059	Hot Spring County	8.59894	27.7218
47053	Gibson County	8.59741	22.149
21175	Morgan County	8.58649	20.0277
21063	Elliott County	8.57648	10.8333
49039	Sanpete County	8.57181	18.0135
18037	Dubois County	8.57138	20.97
54017	Doddridge County	8.56547	9.4644
17083	Jersey County	8.55841	5.4756
17075	Iroquois County	8.54387	18.9468
26073	Isabella County	8.54236	33.9147
17137	Morgan County	8.53423	18.3672
8097	Pitkin County	8.52767	13.0032
31053	Dodge County	8.52081	19.3959
18093	Lawrence County	8.51445	12.15
26001	Alcona County	8.48323	17.5167
13229	Pierce County	8.4562	16.2756
37037	Chatham County	8.43409	28.8288
47007	Bledsoe County	8.43131	4.8339
22117	Washington Parish	8.42148	77.6277
17033	Crawford County	8.41158	9.6273
48289	Leon County	8.40931	23.3019
37141	Pender County	8.39462	36.1629
18061	Harrison County	8.3838	10.4652
51109	Louisa County	8.35003	11.8134
24019	Dorchester County	8.34106	15.7068
13069	Coffee County	8.33538	28.4553
26109	Menominee County	8.30586	20.5911
20125	Montgomery County	8.29877	35.5806
13253	Seminole County	8.29172	10.7442
31177	Washington County	8.27722	18.3753
55141	Wood County	8.27573	42.6132
28109	Pearl River County	8.27471	38.7576
1009	Blount County	8.27191	26.2521
47133	Overton County	8.27004	7.7715
6105	Trinity County	8.25983	14.337
21107	Hopkins County	8.25491	26.5716
18041	Fayette County	8.24985	12.6144
51061	Fauquier County	8.23489	36.972
17021	Christian County	8.2341	17.4186
28031	Covington County	8.21845	25.6365
13279	Toombs County	8.21455	20.3265
1127	Walker County	8.20999	35.3439
48489	Willacy County	8.20174	5.5206
48467	Van Zandt County	8.19724	53.199
23027	Waldo County	8.17776	38.4732
28085	Lincoln County	8.17383	19.9476
47101	Lewis County	8.17205	6.0498
5023	Cleburne County	8.16266	25.4385
17017	Cass County	8.15838	8.0928
18013	Brown County	8.11832	12.429
5067	Jackson County	8.11401	17.8353
54105	Wirt County	8.11201	9.6597
54007	Braxton County	8.10784	15.5331
47099	Lawrence County	8.10515	13.4856
13111	Fannin County	8.1043	37.1241
18117	Orange County	8.10371	9.4653
24039	Somerset County	8.09305	11.2131
18121	Parke County	8.08987	12.2562
37197	Yadkin County	8.05749	14.4
35041	Roosevelt County	8.05605	4.5846
48407	San Jacinto County	8.0519	23.5008
48337	Montague County	8.05076	13.5774
55053	Jackson County	8.04136	17.7291
12063	Jackson County	8.03369	85.5045
13191	McIntosh County	8.02278	17.7264
48449	Titus County	8.02247	22.5549
27093	Meeker County	8.01683	15.5205
37047	Columbus County	7.99743	31.9473
18021	Clay County	7.99604	9.8181
47175	Van Buren County	7.99554	3.6108
13001	Appling County	7.99373	32.0841
54025	Greenbrier County	7.9896	30.312
45069	Marlboro County	7.97451	11.4327
40019	Carter County	7.97185	42.3531
12013	Calhoun County	7.97119	56.6334
8085	Montrose County	7.96305	16.8354
17085	Jo Daviess County	7.95634	16.0596
19111	Lee County	7.94707	23.0517
46083	Lincoln County	7.94387	22.9113
13109	Evans County	7.94189	8.9199
21237	Wolfe County	7.93923	9.8901
8029	Delta County	7.93708	10.854
48373	Polk County	7.93473	39.6873
12079	Madison County	7.93324	45.4257
51091	Highland County	7.92208	6.3756
13305	Wayne County	7.91608	17.3835
48203	Harrison County	7.91603	44.7255
17107	Logan County	7.90968	13.4496
40037	Creek County	7.89514	44.2944
6005	Amador County	7.89355	11.5083
48265	Kerr County	7.88963	41.3487
27055	Houston County	7.88598	21.8583
5015	Carroll County	7.88353	27.2799
18077	Jefferson County	7.87115	8.1108
19027	Carroll County	7.87113	21.0168
37069	Franklin County	7.86953	18.6237
18119	Owen County	7.86379	11.9466
56043	Washakie County	7.85114	4.9005
21131	Leslie County	7.84901	8.0244
18047	Franklin County	7.84156	10.5552
48241	Jasper County	7.83796	33.1353
21213	Simpson County	7.83506	11.1942
21161	Mason County	7.82891	11.4228
37169	Stokes County	7.82187	16.2963
27041	Douglas County	7.81642	4.7655
21217	Taylor County	7.81189	11.763
56033	Sheridan County	7.81172	15.4215
48297	Live Oak County	7.80969	13.8969
19011	Benton County	7.79968	29.4408
29109	Lawrence County	7.79847	23.643
18171	Warren County	7.79693	4.824
30047	Lake County	7.79264	19.8099
17011	Bureau County	7.78699	23.5782
55085	Oneida County	7.78037	49.9806
13019	Berrien County	7.77929	9.9378
5021	Clay County	7.7753	17.1351
18147	Spencer County	7.75767	14.9049
35061	Valencia County	7.75629	12.8565
13035	Butts County	7.75578	12.0708
8105	Rio Grande County	7.75531	7.1928
51125	Nelson County	7.75438	20.4966
18175	Washington County	7.75387	8.9028
37137	Pamlico County	7.75077	10.2978
45059	Laurens County	7.74917	27.5571
22039	Evangeline Parish	7.74629	29.1069
48049	Brown County	7.73913	31.1274
28097	Montgomery County	7.73767	9.9198
48451	Tom Green County	7.71581	50.1813
20175	Seward County	7.71489	10.6173
6029	Kern County	7.69592	126.2
51051	Dickenson County	7.692	6.9786
19067	Floyd County	7.6874	21.5775
17013	Calhoun County	7.68659	6.3315
47087	Jackson County	7.68287	9.072
13043	Candler County	7.68157	6.2406
18079	Jennings County	7.67887	14.9976
28127	Simpson County	7.67345	19.4148
29009	Barry County	7.66169	30.4407
42031	Clarion County	7.66069	27.2088
17057	Fulton County	7.65506	14.7708
12059	Holmes County	7.64877	50.0895
28077	Lawrence County	7.64765	12.3075
21149	McLean County	7.61597	8.019
37075	Graham County	7.61086	12.6081
13261	Sumter County	7.60221	9.3933
21005	Anderson County	7.59467	10.6353
49043	Summit County	7.57745	31.1175
42123	Warren County	7.57678	36.6489
27015	Brown County	7.56854	13.302
17045	Edgar County	7.56431	8.6571
20121	Miami County	7.56196	29.8737
18133	Putnam County	7.55435	14.5152
28117	Prentiss County	7.55244	11.0016
21045	Casey County	7.54307	16.6392
5107	Phillips County	7.54157	23.3667
12039	Gadsden County	7.53832	53.9118
54093	Tucker County	7.52577	9.6606
47081	Hickman County	7.52432	13.8051
19019	Buchanan County	7.51913	25.4457
31025	Cass County	7.50352	24.5889
31111	Lincoln County	7.49246	31.0374
22069	Natchitoches Parish	7.47673	64.4265
51001	Accomack County	7.47425	16.1766
46103	Pennington County	7.4729	39.4857
42121	Venango County	7.47056	27.4311
1079	Lawrence County	7.46862	22.743
42105	Potter County	7.45995	40.2642
47079	Henry County	7.45745	22.5306
21009	Barren County	7.45099	22.7097
27167	Wilkin County	7.448	16.5024
21231	Wayne County	7.44145	19.8423
18161	Union County	7.4374	4.5954
21083	Graves County	7.42242	21.0123
47147	Robertson County	7.42166	11.0241
21099	Hart County	7.42043	17.0811
40047	Garfield County	7.40086	48.6423
12003	Baker County	7.39987	28.0629
13133	Greene County	7.39981	15.0048
48217	Hill County	7.39359	48.042
28011	Bolivar County	7.3909	36.7479
55013	Burnett County	7.3764	34.9911
51035	Carroll County	7.37618	9.5049
48277	Lamar County	7.37525	36.7416
47075	Haywood County	7.36575	10.2249
51101	King William County	7.35362	6.7851
19129	Mills County	7.3237	16.3647
48401	Rusk County	7.31744	36.1683
21143	Lyon County	7.30359	10.881
5041	Desha County	7.2886	24.3396
42057	Fulton County	7.27281	16.6437
49051	Wasatch County	7.27255	11.9862
48481	Wharton County	7.26838	37.1835
55049	Iowa County	7.26571	18.3366
24029	Kent County	7.26435	12.3039
29219	Warren County	7.25449	16.8444
13205	Mitchell County	7.25261	17.6976
48255	Karnes County	7.24752	38.799
48019	Bandera County	7.24608	29.5353
13005	Bacon County	7.2454	7.4403
51043	Clarke County	7.24493	2.1627
47067	Hancock County	7.23609	5.9472
8101	Pueblo County	7.22825	38.1123
29113	Lincoln County	7.22682	25.2252
21177	Muhlenberg County	7.21933	18.3105
21109	Jackson County	7.21583	12.4155
21017	Bourbon County	7.2099	13.2327
22023	Cameron Parish	7.20722	4.8807
27045	Fillmore County	7.20624	21.5685
46135	Yankton County	7.20051	18.7407
30039	Granite County	7.19334	8.9028
5061	Howard County	7.19153	22.9185
17035	Cumberland County	7.18717	6.705
51079	Greene County	7.18251	1.9098
13173	Lanier County	7.17151	4.5864
5139	Union County	7.16209	38.9052
28055	Issaquena County	7.1575	4.9338
35009	Curry County	7.14916	15.3882
47039	Decatur County	7.14317	8.8614
31121	Merrick County	7.13934	12.5244
47077	Henderson County	7.13811	11.2212
28147	Walthall County	7.12487	6.5457
22003	Allen Parish	7.12078	25.3422
48349	Navarro County	7.12014	42.6618
13025	Brantley County	7.11797	10.1313
22115	Vernon Parish	7.11392	56.1123
40121	Pittsburg County	7.11091	55.4454
46081	Lawrence County	7.10458	15.3693
19065	Fayette County	7.10188	28.8801
39115	Morgan County	7.10155	12.3336
40083	Logan County	7.10065	25.4457
40051	Grady County	7.09876	44.604
38073	Ransom County	7.09424	7.3827
27135	Roseau County	7.0799	18.3843
28119	Quitman County	7.0777	15.9984
45017	Calhoun County	7.07046	8.8839
21097	Harrison County	7.0659	13.6233
48493	Wilson County	7.06265	23.2245
21033	Caldwell County	7.05325	14.6646
13283	Treutlen County	7.05199	4.7196
21137	Lincoln County	7.05016	13.5342
21233	Webster County	7.04367	12.4407
28145	Union County	7.03466	14.2353
29015	Benton County	7.02678	29.6415
31019	Buffalo County	7.01987	44.2863
17067	Hancock County	7.01351	22.2012
51149	Prince George County	7.01328	11.367
54027	Hampshire County	7.00471	23.6817
38027	Eddy County	6.99068	1.4589
37123	Montgomery County	6.98996	15.8589
26033	Chippewa County	6.98582	25.3197
47033	Crockett County	6.98424	7.7274
20061	Geary County	6.97925	23.2929
13183	Long County	6.97599	11.8602
28003	Alcorn County	6.97114	23.5764
8119	Teller County	6.97005	7.893
18125	Pike County	6.9694	4.7241
21155	Marion County	6.95955	12.8988
13071	Colquitt County	6.95295	21.1689
48379	Rains County	6.95275	15.7239
6103	Tehama County	6.94947	41.3055
16009	Benewah County	6.94732	8.0604
21163	Meade County	6.94152	5.6385
51117	Mecklenburg County	6.93881	24.1038
5121	Randolph County	6.93283	19.8198
35043	Sandoval County	6.92714	46.1799
46117	Stanley County	6.92592	4.3695
47109	McNairy County	6.91874	12.9951
5063	Independence County	6.91449	32.8113
21167	Mercer County	6.90909	11.736
31155	Saunders County	6.8995	27.1476
48477	Washington County	6.89351	27.1494
28141	Tishomingo County	6.88953	13.7313
51077	Grayson County	6.88215	7.8624
21211	Shelby County	6.88101	15.8931
19023	Butler County	6.88012	21.6135
21239	Woodford County	6.87708	9.6147
21179	Nelson County	6.87707	16.6419
1093	Marion County	6.8768	29.9871
21011	Bath County	6.86587	10.737
28065	Jefferson Davis County	6.86194	9.7389
13107	Emanuel County	6.85841	15.426
21223	Trimble County	6.84571	3.7233
28099	Neshoba County	6.83891	17.2692
21069	Fleming County	6.83643	13.5621
38085	Sioux County	6.82979	1.7208
12129	Wakulla County	6.82738	28.2294
21139	Livingston County	6.82678	13.2183
19127	Marshall County	6.82351	37.2015
13175	Laurens County	6.81424	23.7762
29127	Marion County	6.80092	17.7111
5135	Sharp County	6.79764	21.2724
48459	Upshur County	6.79338	33.7266
17129	Menard County	6.78926	6.5196
28071	Lafayette County	6.78377	19.4058
20155	Reno County	6.77597	43.0488
48021	Bastrop County	6.77097	46.7613
20037	Crawford County	6.77014	40.2894
28053	Humphreys County	6.76886	24.1596
51127	New Kent County	6.76295	10.0683
31141	Platte County	6.76251	24.2019
21085	Grayson County	6.76054	20.1933
19083	Hardin County	6.75104	23.2992
37061	Duplin County	6.74835	20.9592
47161	Stewart County	6.73208	9.8613
47111	Macon County	6.72892	8.8587
31047	Dawson County	6.72764	40.2723
21079	Garrard County	6.72545	9.6651
54015	Clay County	6.72351	7.3242
22083	Richland Parish	6.72275	30.8124
5075	Lawrence County	6.70985	20.9592
18025	Crawford County	6.70941	8.2314
27011	Big Stone County	6.68669	6.1713
5111	Poinsett County	6.68531	18.4779
17145	Perry County	6.68089	8.4807
28133	Sunflower County	6.66413	36.3753
28051	Holmes County	6.65904	18.3429
40137	Stephens County	6.65423	29.4921
13093	Dooly County	6.65199	7.8885
48363	Palo Pinto County	6.6457	40.7079
19037	Chickasaw County	6.64316	23.3658
40087	McClain County	6.64197	24.381
12093	Okeechobee County	6.63756	47.4552
18055	Greene County	6.63546	14.3667
5053	Grant County	6.63202	23.7501
31101	Keith County	6.6059	21.0168
54071	Pendleton County	6.60567	10.9872
42113	Sullivan County	6.60342	17.7399
21123	Larue County	6.59385	8.5356
30007	Broadwater County	6.59369	3.8601
48097	Cooke County	6.58886	28.7442
37117	Martin County	6.57086	12.0861
21183	Ohio County	6.56981	20.5047
38099	Walsh County	6.54943	26.6868
48253	Jones County	6.54595	11.4786
28027	Coahoma County	6.54297	21.3975
20099	Labette County	6.5345	25.6446
46029	Codington County	6.52985	28.0494
20021	Cherokee County	6.49762	35.1765
21001	Adair County	6.4818	14.5305
37185	Warren County	6.48108	12.2283
5009	Boone County	6.47555	28.1241
13235	Pulaski County	6.47301	8.0181
29186	Ste. Genevieve County	6.47251	17.2674
1001	Autauga County	6.46664	20.2374
45089	Williamsburg County	6.45324	19.3536
19055	Delaware County	6.45261	25.5636
21169	Metcalfe County	6.44988	10.4931
21053	Clinton County	6.43875	8.3871
20005	Atchison County	6.42516	16.7814
19105	Jones County	6.42464	21.0078
12027	DeSoto County	6.42373	56.6091
45071	Newberry County	6.42306	26.9082
29131	Miller County	6.41673	20.1609
19187	Webster County	6.40893	29.7639
21181	Nicholas County	6.40876	8.5149
19077	Guthrie County	6.39565	19.7379
20113	McPherson County	6.39493	48.2355
20087	Jefferson County	6.38586	21.9762
5103	Ouachita County	6.38481	31.7916
31131	Otoe County	6.38311	21.3498
21225	Union County	6.38229	11.1321
1021	Chilton County	6.37891	21.9807
42023	Cameron County	6.37247	15.7986
47023	Chester County	6.36891	4.8447
19069	Franklin County	6.36506	22.4271
40081	Lincoln County	6.35899	22.4712
48471	Walker County	6.35588	30.7098
19005	Allamakee County	6.35158	22.1976
21215	Spencer County	6.35151	8.2008
19091	Humboldt County	6.3515	12.8475
17059	Gallatin County	6.35109	9.6336
27115	Pine County	6.33945	22.4721
51075	Goochland County	6.32687	8.037
29123	Madison County	6.32668	17.9046
54013	Calhoun County	6.32294	5.4126
1031	Coffee County	6.32221	26.4573
28023	Clarke County	6.32127	11.619
20015	Butler County	6.30735	45.2385
48227	Howard County	6.30598	21.8673
51141	Patrick County	6.3007	13.5207
22067	Morehouse Parish	6.29868	22.5324
42047	Elk County	6.29864	29.3454
47183	Weakley County	6.28821	13.4784
37083	Halifax County	6.28797	19.3572
13303	Washington County	6.28068	15.5097
18101	Martin County	6.27718	10.836
40079	Le Flore County	6.27469	45.9081
28143	Tunica County	6.27222	17.5617
38063	Nelson County	6.26901	2.0403
37017	Bladen County	6.2615	14.0607
19095	Iowa County	6.25898	19.2915
27105	Nobles County	6.256	17.8263
5083	Logan County	6.25202	20.8638
37077	Granville County	6.24802	16.3251
28025	Clay County	6.24174	15.8112
29107	Lafayette County	6.24013	34.7679
19137	Montgomery County	6.2383	14.6979
19181	Warren County	6.23769	18.5049
19029	Cass County	6.23655	18.8244
19015	Boone County	6.23565	25.8426
31001	Adams County	6.23484	25.2846
19079	Hamilton County	6.22348	20.3031
22031	De Soto Parish	6.21563	29.538
29101	Johnson County	6.20702	33.192
5149	Yell County	6.20272	26.5077
17069	Hardin County	6.19886	4.4046
47129	Morgan County	6.19747	6.8553
1061	Geneva County	6.19497	22.7709
29221	Washington County	6.19375	17.7156
40111	Okmulgee County	6.19196	29.8566
17181	Union County	6.18764	10.6443
23029	Washington County	6.17448	57.96
1113	Russell County	6.17383	25.1127
8043	Fremont County	6.17233	27.3888
40049	Garvin County	6.16921	29.7594
20059	Franklin County	6.1566	24.1947
28123	Scott County	6.15448	22.9122
48055	Caldwell County	6.14855	26.0262
28161	Yalobusha County	6.1427	13.0122
19165	Shelby County	6.12612	19.1682
6069	San Benito County	6.12558	15.0687
20035	Cowley County	6.12281	35.8839
13195	Madison County	6.11756	11.0502
28079	Leake County	6.1143	14.6241
37079	Greene County	6.10695	5.319
51131	Northampton County	6.10507	9.7407
21141	Logan County	6.09809	21.1761
55129	Washburn County	6.08935	28.6452
45025	Chesterfield County	6.08631	13.7664
53025	Grant County	6.08579	35.433
49007	Carbon County	6.06642	16.4169
51009	Amherst County	6.06272	17.7966
13003	Atkinson County	6.05398	6.2037
13145	Harris County	6.04823	28.2195
48259	Kendall County	6.04105	26.5833
19131	Mitchell County	6.03327	17.8443
19009	Audubon County	6.02026	13.3605
22021	Caldwell Parish	6.01755	16.5015
47017	Carroll County	6.01658	9.6606
54101	Webster County	6.01087	12.4056
8015	Chaffee County	6.01032	7.7157
21191	Pendleton County	6.00935	11.0403
1045	Dale County	6.00333	17.4762
19171	Tama County	5.99568	20.8584
20001	Allen County	5.99337	23.4738
38077	Richland County	5.99024	20.7882
45061	Lee County	5.98238	8.451
17131	Mercer County	5.98201	8.2242
13087	Decatur County	5.98074	11.7657
21087	Green County	5.97601	11.2689
17157	Randolph County	5.97313	18
28101	Newton County	5.95643	17.1765
31185	York County	5.94869	21.087
20009	Barton County	5.94069	35.532
31037	Colfax County	5.93154	10.3941
21221	Trigg County	5.93014	19.1052
40075	Kiowa County	5.92948	14.4135
37073	Gates County	5.92358	10.017
19075	Grundy County	5.92008	14.4126
17023	Clark County	5.91349	7.8129
28135	Tallahatchie County	5.91027	13.752
21007	Ballard County	5.90889	6.1308
22011	Beauregard Parish	5.90748	41.481
38103	Wells County	5.8983	4.0545
19099	Jasper County	5.89007	26.0595
48051	Burleson County	5.88209	27.0693
29161	Phelps County	5.87734	24.9696
1075	Lamar County	5.87418	29.7774
38049	McHenry County	5.85752	6.4818
27129	Renville County	5.84018	4.1571
38097	Traill County	5.83775	14.2596
19031	Cedar County	5.83256	25.8435
20133	Neosho County	5.83144	25.1487
21129	Lee County	5.82821	8.0064
22123	West Carroll Parish	5.81542	20.8233
19025	Calhoun County	5.81304	16.641
41049	Morrow County	5.80898	23.6358
51175	Southampton County	5.80704	10.7973
27069	Kittson County	5.80345	10.9458
40153	Woodward County	5.79705	19.9899
27107	Norman County	5.79243	12.6621
55107	Rusk County	5.79197	22.7745
29177	Ray County	5.78599	19.7694
4025	Yavapai County	5.78457	81.7542
48223	Hopkins County	5.78387	26.4177
35007	Colfax County	5.77931	9.2934
13163	Jefferson County	5.77351	12.0366
5003	Ashley County	5.77342	31.9752
51063	Floyd County	5.76543	2.8899
13065	Clinch County	5.76409	32.5773
29223	Wayne County	5.76305	27.8739
40149	Washita County	5.76172	15.5943
1057	Fayette County	5.76056	22.1499
21057	Cumberland County	5.75201	11.6532
17171	Scott County	5.75172	4.7691
48299	Llano County	5.74404	33.6069
48015	Austin County	5.74076	20.9682
6093	Siskiyou County	5.73789	39.9996
48347	Nacogdoches County	5.72406	26.6769
29083	Henry County	5.72272	25.8912
29049	Clinton County	5.72197	16.2207
19115	Louisa County	5.71762	14.2722
1123	Tallapoosa County	5.70958	29.2257
13181	Lincoln County	5.70911	6.8598
21171	Monroe County	5.70897	10.4607
20107	Linn County	5.70377	13.3866
21039	Carlisle County	5.69846	6.0192
22041	Franklin Parish	5.69652	24.8463
48185	Grimes County	5.67966	27.5085
48073	Cherokee County	5.66317	30.7836
13141	Hancock County	5.65432	7.4457
18137	Ripley County	5.65349	7.8768
18007	Benton County	5.65298	2.205
40133	Seminole County	5.64983	31.1589
19123	Mahaska County	5.64791	20.1618
13287	Turner County	5.64589	5.5719
13271	Telfair County	5.64393	8.5419
47139	Polk County	5.64082	6.4404
45081	Saluda County	5.6239	10.4499
19097	Jackson County	5.62358	23.4342
29157	Perry County	5.61995	15.8409
30067	Park County	5.6192	16.2639
6021	Glenn County	5.61559	14.7564
1133	Winston County	5.61542	15.8103
28155	Webster County	5.61497	7.2675
28139	Tippah County	5.61391	14.6556
22111	Union Parish	5.61233	25.4493
4023	Santa Cruz County	5.61112	32.5314
1059	Franklin County	5.60852	20.4318
19081	Hancock County	5.60845	17.73
27151	Swift County	5.59799	8.5482
48293	Limestone County	5.59253	26.8866
19197	Wright County	5.58416	24.5817
48249	Jim Wells County	5.58299	26.9514
8051	Gunnison County	5.57746	14.8851
27127	Redwood County	5.56397	7.5069
48239	Jackson County	5.56351	20.3256
38011	Bowman County	5.55948	4.1778
1111	Randolph County	5.55845	21.1302
45049	Hampton County	5.55365	9.1692
31097	Johnson County	5.54978	11.4318
46109	Roberts County	5.54966	9.4086
19043	Clayton County	5.54135	24.6771
21103	Henry County	5.53561	8.7822
17169	Schuyler County	5.52771	3.8709
13177	Lee County	5.51781	6.5421
5001	Arkansas County	5.514	22.0518
51031	Campbell County	5.51331	12.2148
47027	Clay County	5.50986	6.8427
20149	Pottawatomie County	5.50829	32.4981
13211	Morgan County	5.50769	15.219
28013	Calhoun County	5.50202	10.4985
40013	Bryan County	5.50136	22.3182
1047	Dallas County	5.4999	29.8683
51157	Rappahannock County	5.49541	4.1022
13267	Tattnall County	5.49531	11.1051
28115	Pontotoc County	5.49045	11.259
46027	Clay County	5.48377	7.7382
40139	Texas County	5.48311	7.6977
19195	Worth County	5.47554	13.0842
19183	Washington County	5.47546	17.1648
17149	Pike County	5.47406	13.7034
20111	Lyon County	5.47336	32.5656
13321	Worth County	5.4579	13.9725
20029	Cloud County	5.44912	28.4103
31179	Wayne County	5.44666	11.6613
22091	St. Helena Parish	5.44471	16.9461
29167	Polk County	5.43943	24.7779
21165	Menifee County	5.43075	5.3415
47137	Pickett County	5.42529	3.7836
17061	Greene County	5.42277	5.6052
31067	Gage County	5.42027	41.4522
21027	Breckinridge County	5.41951	17.5995
31151	Saline County	5.41582	26.379
46079	Lake County	5.41578	25.2081
29093	Iron County	5.41341	13.5423
37163	Sampson County	5.41234	19.1313
40065	Jackson County	5.40529	16.596
55007	Bayfield County	5.40087	18.9324
21105	Hickman County	5.39775	6.2082
29003	Andrew County	5.39647	14.3946
40105	Nowata County	5.39087	13.1085
19151	Pocahontas County	5.39044	15.5817
45065	McCormick County	5.3873	13.77
48099	Coryell County	5.38576	29.8755
22065	Madison Parish	5.38541	26.946
29007	Audrain County	5.3834	21.0969
47047	Fayette County	5.38165	12.7314
29151	Osage County	5.38111	18.4014
29091	Howell County	5.37786	27.9171
40039	Custer County	5.37659	21.8457
48013	Atascosa County	5.37077	38.709
28093	Marshall County	5.36808	11.2158
12065	Jefferson County	5.36767	28.6083
21229	Washington County	5.35679	11.3544
13091	Dodge County	5.34992	8.064
19145	Page County	5.34457	14.5557
31173	Thurston County	5.33894	10.9386
29163	Pike County	5.32955	19.2789
13079	Crawford County	5.32485	3.4182
46067	Hutchinson County	5.31767	10.8963
29033	Carroll County	5.31758	17.3331
21061	Edmonson County	5.31032	9.3555
48189	Hale County	5.30839	34.2513
19157	Poweshiek County	5.30762	15.9003
48147	Fannin County	5.30429	26.6607
37131	Northampton County	5.27102	14.3631
55031	Douglas County	5.25964	37.2132
51145	Powhatan County	5.24575	4.9968
54075	Pocahontas County	5.23697	12.9114
48143	Erath County	5.23274	29.3544
19089	Howard County	5.22781	13.3038
45029	Colleton County	5.22219	21.6756
31035	Clay County	5.21326	18.2007
19189	Winnebago County	5.2097	9.7956
13061	Clay County	5.20942	3.3336
21207	Russell County	5.20166	9.6237
46011	Brookings County	5.19361	25.8822
19175	Union County	5.19097	11.9115
21023	Bracken County	5.18348	6.1758
19109	Kossuth County	5.18154	22.4496
40103	Noble County	5.17757	19.0152
48177	Gonzales County	5.17568	20.6757
12051	Hendry County	5.1751	71.2647
45023	Chester County	5.17388	13.221
29027	Callaway County	5.16472	29.2086
40015	Caddo County	5.15658	27.2349
48287	Lee County	5.15408	13.5567
13207	Monroe County	5.15161	15.8049
29225	Webster County	5.14501	16.1982
21031	Butler County	5.14056	12.9285
6009	Calaveras County	5.13696	31.32
13053	Chattahoochee County	5.13617	12.4191
46013	Brown County	5.13371	39.1743
29169	Pulaski County	5.11824	13.3686
5019	Clark County	5.11744	31.5126
48067	Cass County	5.11441	33.1272
12043	Glades County	5.11424	21.8574
40035	Craig County	5.10561	24.8571
4005	Coconino County	5.10082	35.2728
5039	Dallas County	5.09547	24.6078
22043	Grant Parish	5.09108	20.7792
45009	Bamberg County	5.08521	4.176
20011	Bourbon County	5.0835	26.0739
5057	Hempstead County	5.08255	21.4317
38089	Stark County	5.07479	41.3442
48123	DeWitt County	5.0742	30.7602
29195	Saline County	5.0679	23.2614
51137	Orange County	5.06369	5.832
31081	Hamilton County	5.06098	15.9462
29063	DeKalb County	5.05922	11.2833
28163	Yazoo County	5.05818	38.4147
40123	Pontotoc County	5.05315	22.1805
20115	Marion County	5.04685	38.6523
32021	Mineral County	5.03548	2.3184
13193	Macon County	5.02932	6.4368
20027	Clay County	5.0289	19.089
22037	East Feliciana Parish	5.02276	11.6892
37103	Jones County	5.01906	9.1611
29041	Chariton County	5.01319	18.81
56005	Campbell County	5.0062	20.1528
29173	Ralls County	5.00389	13.7079
31167	Stanton County	5.00366	11.7513
27073	Lac qui Parle County	5.00363	11.2968
51097	King and Queen County	4.99924	4.7646
48149	Fayette County	4.99718	28.8108
40073	Kingfisher County	4.99485	18.8577
1039	Covington County	4.98865	19.7334
20191	Sumner County	4.97374	52.8768
31143	Polk County	4.96915	11.2797
45001	Abbeville County	4.96561	12.2346
29073	Gasconade County	4.96507	18.5904
51113	Madison County	4.96383	3.7359
20139	Osage County	4.95429	29.0367
38057	Mercer County	4.94806	13.8114
37091	Hertford County	4.93806	9.3924
[truncated: 331 more rows]
